# Supplementary material for: The methyl binding domain 3/nucleosome remodelling and deacetylase complex regulates neural cell fate determination and terminal differentiation in the cerebral cortex
Source: Neural Dev. 2015 May 2;10:13. doi: 10.1186/s13064-015-0040-z (PMC4432814; doi:10.1186/s13064-015-0040-z)
Supplement: Additional file 6: Table S1. — List of microarray genes in STEM cluster 35. [file 13064_2015_40_MOESM6_ESM.xlsx]

## Sheet: Profile35.genes
illumina_mousewg_6_v2	entrezgene	mgi_symbol
ILMN_1213781	291434	Rpl17
ILMN_1230327	NA
ILMN_2674763	11465	Actg1
ILMN_1222167	29627	Gria2
ILMN_1213781	Rpl17	Rpl17
ILMN_1222500	243469	IgK
ILMN_2912805	NA	Olfr1171-ps1
ILMN_2912805	258291	Olfr1167
ILMN_2738233	NA	Gm14079
ILMN_2497028	NA	BC052486
ILMN_2911520	238023	Hexdc
ILMN_1236003	30963	Ptpla
ILMN_1223313	63828	Fn3k
ILMN_1213128	434113	Vmn2r44
ILMN_1237335	NA	B230217C12Rik
ILMN_2616099	NA	1810010H24Rik
ILMN_2732642	70394	Kptn
ILMN_1226017	NA	2610035D17Rik
ILMN_3161679	20713	Serpini1
ILMN_2419183	73124	Golim4
ILMN_2740838	55951	Brp44l
ILMN_3005058	66841	Etfdh
ILMN_3122922	14800	Gria2
ILMN_2680737	14800	Gria2
ILMN_1220112	75288	Slc35f4
ILMN_1241211	60596	Gucy1a3
ILMN_2607889	258296	Olfr745
ILMN_1230224	72685	Dnajc6
ILMN_2733605	72685	Dnajc6
ILMN_2715720	20269	Scn3a
ILMN_2713333	72160	Tmem163
ILMN_1237114	320782	Tmem154
ILMN_2696711	17385	Mmp11
ILMN_1255255	235661	Dync1li1
ILMN_1217418	242585	Slc35d1
ILMN_1213781	291434	Rpl17
ILMN_2770968	80891	Fcrls
ILMN_2513993	24131	Ldb3
ILMN_1222157	26965	Cul1
ILMN_2446032	329908	Usp24
ILMN_1233018	20509	Slc19a1
ILMN_2446047	72972	Gcap14
ILMN_1224992	72972	Gcap14
ILMN_1254982	NA	1700024B05Rik
ILMN_1254982	NA	Gm7995
ILMN_1254982	NA	Gm10378
ILMN_1212806	170799	Rtkn2
ILMN_2441785	192651	Zfp286
ILMN_1213286	18829	Ccl21a
ILMN_1213286	100504362
ILMN_2661289	114564	Csprs
ILMN_2756204	331195	Gm16522
ILMN_2756204	100503733	Gm16522
ILMN_1235211	665290
ILMN_1235211	665802
ILMN_1235211	665943
ILMN_1235211	100038995
ILMN_1235211	100039010
ILMN_1235211	100040885
ILMN_1235211	100041032
ILMN_1235211	100041179
ILMN_1235211	100041354
ILMN_1235211	100041712
ILMN_1235211	100862115
ILMN_1235211	100862202
ILMN_1235211	100862245
ILMN_2756204	665755
ILMN_2756204	NA	Gm3176
ILMN_2756204	NA	Gm3147
ILMN_2775767	75445	1700008B15Rik
ILMN_1235211	545762	Gm16367
ILMN_2756204	100861603
ILMN_2484322	11735	Ank3
ILMN_1227817	11735	Ank3
ILMN_2424555	52712	Zkscan6
ILMN_2879232	434935	Ssty2
ILMN_1250448	NA
ILMN_2674763	NA	Gm12715
ILMN_2962511	74498	Gorasp1
ILMN_1252283	68842	Tulp4
ILMN_1259079	NA	8030443G20Rik
ILMN_2547305	17433	Mobp
ILMN_1213781	NA	Gm14934
ILMN_1247710	107607	Nod1
ILMN_2731629	68969	Eif1b
ILMN_2825260	66202	1110059G10Rik
ILMN_2552853	13510	Dsg1a
ILMN_2599657	22379	Fmnl3
ILMN_2909378	212307	Mapre2
ILMN_1229743	212307	Mapre2
ILMN_1255766	24055	Sh3bp2
ILMN_1218940	67774	Loh12cr1
ILMN_3112011	70686	Dusp16
ILMN_2467596	70686	Dusp16
ILMN_2672221	225288	Fhod3
ILMN_2978040	17885	Myh8
ILMN_1230843	18415	Hspa4l
ILMN_2489405	52477	Angel2
ILMN_1239177	66306	Fam53c
ILMN_2858106	NA	Tpt1-ps5
ILMN_1254036	214240	Disp2
ILMN_2650674	68545	Ecscr
ILMN_1217919	28081	D11Wsu99e
ILMN_2657780	28081	D11Wsu99e
ILMN_2527873	277343	Wfdc8
ILMN_2884819	93875	Pcdhb4
ILMN_2741189	319262	Fchsd1
ILMN_1243107	106952	Arap3
ILMN_2659269	70355	Gprc5c
ILMN_2711075	17395	Mmp9
ILMN_2517462	232035	Fam190a
ILMN_2723072	65964	B230120H23Rik
ILMN_2635205	18459	Pabpc2
ILMN_1230327	NA	Gm7541
ILMN_2502516	56323	Dnajb5
ILMN_2473755	228545	Vps18
ILMN_2663130	233571	P2ry6
ILMN_2633062	69863	Ttc39b
ILMN_2674763	NA	Gm8399
ILMN_2673380	66508	2400001E08Rik
ILMN_2477962	16068	Il18bp
ILMN_2477962	75212	Rnf121
ILMN_1256988	76367	Trp53rk
ILMN_1247936	259089	Olfr571
ILMN_1235372	15129	Hbb-b2
ILMN_1235372	15130	Hbb-b2
ILMN_1235372	100503605	Hbb-b2
ILMN_1233056	20928	Abcc9
ILMN_2638721	207785	Csrnp2
ILMN_2781714	404318	Olfr681
ILMN_3134607	55992	Trim3
ILMN_2745073	NA	Gm14519
ILMN_2884460	257919	Olfr467
ILMN_2884460	626674	Olfr467
ILMN_3160393	258042	Olfr487
ILMN_1259559	14958	H1f0
ILMN_2953513	67689	Aldh3b1
ILMN_2792351	70101	Cyp4f16
ILMN_2661027	76954	St5
ILMN_3154820	76954	St5
ILMN_2453886	76954	St5
ILMN_3127704	68964	1500010J02Rik
ILMN_2662264	76960	Bcas1
ILMN_1228391	319934	Sbf2
ILMN_2696620	192174	Rwdd4a
ILMN_2746036	11479	Acvr1b
ILMN_2955755	107035	Fbxo38
ILMN_2475086	27057	Ncoa4
ILMN_1259418	71361	Aifm2
ILMN_2726030	494504	Apcdd1
ILMN_2510128	667742	Fam38b
ILMN_2797584	667742	Fam38b
ILMN_2419364	NA	9130024F11Rik
ILMN_2792971	620537	Vmn1r94
ILMN_2792971	435949	Gm5728
ILMN_2792971	667485	Gm5728
ILMN_1229519	14151	Fech
ILMN_2893081	17190	Mbd1
ILMN_2792971	100043025	Gm4177
ILMN_2792971	100043083	Gm4177
ILMN_2792971	667464	Vmn1r142
ILMN_2792971	435949	Gm8660
ILMN_2792971	667485	Gm8660
ILMN_1228328	18985	Pou2af1
ILMN_2792971	100043025	Gm4216
ILMN_2792971	100043083	Gm4216
ILMN_2651505	240067	Zfp952
ILMN_1256905	230101	Gba2
ILMN_1213781	319195	Rpl17
ILMN_1213781	100040929	Rpl17
ILMN_1213781	100042880	Rpl17
ILMN_1213781	100043872	Rpl17
ILMN_2581681	223697	Sun2
ILMN_1221592	66286	Sec11c
ILMN_1224250	100637	N4bp2l1
ILMN_1220072	214290	Zcchc6
ILMN_2609191	235534	Acpl2
ILMN_1220793	66704	Rbm4b
ILMN_1231833	NA	Gm4764
ILMN_2533300	77087	Ankrd11
ILMN_1222688	26422	Nbea
ILMN_1258620	53332	Mtmr1
ILMN_1221739	13024	Ctla2a
ILMN_1213781	NA	Rpl17-ps5
ILMN_1249978	209039	Tenc1
ILMN_2894457	69024	Snx15
ILMN_1213781	NA	Gm6133
ILMN_1216901	69900	Mfsd11
ILMN_2486829	71532	9030418K01Rik
ILMN_1225775	76898	B3gat1
ILMN_2531530	240505	Cdc42bpg
ILMN_1249339	19342	Rab4b
ILMN_2496621	74120	Zfp263
ILMN_2656543	73825	Klraq1
ILMN_2513849	75717	Cul5
ILMN_1241354	233871	Atxn2l
ILMN_1223307	74451	Pgs1
ILMN_2639572	18216	Ntsr1
ILMN_2740859	19697	Rela
ILMN_2645448	78248	Armcx1
ILMN_1219305	NA	Gm12494
ILMN_2742252	NA	E130006D01Rik
ILMN_2676674	22718	Zfp60
ILMN_2534442	380728	Kcnh4
ILMN_1220398	67416	Armcx2
ILMN_2668124	NA	Amy2b
ILMN_1222474	20524	Slc25a17
ILMN_2632509	76142	Ppp1r14c
ILMN_3008497	68449	Tbc1d10b
ILMN_2598648	75734	Mff
ILMN_2998593	75734	Mff
ILMN_2598648	637796	Mff
ILMN_2998593	637796	Mff
ILMN_1213781	NA	Gm10268
ILMN_2730991	66410	Mterfd1
ILMN_2678967	72135	Pygo1
ILMN_2429816	NA	Gm9783
ILMN_1230583	56438	Rbx1
ILMN_1230583	100043674	Rbx1
ILMN_2451951	NA	4933407I08Rik
ILMN_2799368	66067	Gtpbp8
ILMN_1244649	69234	Zfp688
ILMN_1231601	242126	Slc22a15
ILMN_1224692	80880	Kank3
ILMN_2734624	72634	Tdrkh
ILMN_2703182	16858	Lgals7
ILMN_1233814	NA	4922502B01Rik
ILMN_1216400	69347	1700008P02Rik
ILMN_1232907	11549	Adra1a
ILMN_2826067	67219	Med18
ILMN_3160574	320204	4833442J19Rik
ILMN_1253304	20257	Stmn2
ILMN_2703341	20868	Stk10
ILMN_2644229	16508	Kcnd2
ILMN_1221292	19682	Rdh5
ILMN_2646976	57431	Dnajc4
ILMN_2740838	100041649	Brp44l-ps
ILMN_2740838	100047509	Brp44l-ps
ILMN_2600043	74102	Slc35a5
ILMN_1221160	208898	Unc13c
ILMN_2765454	68666	Svop
ILMN_2650856	78240	Cst11
ILMN_2716567	12177	Bnip3l
ILMN_2716567	100043324	Bnip3l
ILMN_2716567	100044398	Bnip3l
ILMN_2450096	22693	Zfp30
ILMN_2655804	233056	Zfp790
ILMN_2735766	233056	Zfp790
ILMN_2725155	216742	Fnip1
ILMN_2854418	216742	Fnip1
ILMN_2622983	19252	Dusp1
ILMN_1240274	227723	Prrc2b
ILMN_2760263	67811	Poldip2
ILMN_2670775	320827	C530008M17Rik
ILMN_1249684	103768	Tubg2
ILMN_1241754	233064	Wdr62
ILMN_1241754	100862584	Wdr62
ILMN_1235663	69125	Cnot8
ILMN_3118707	20491	Sla
ILMN_2714579	20842	Stag1
ILMN_2632230	51897	Atg13
ILMN_1216600	230126	Shb
ILMN_1222902	68968	Cdan1
ILMN_1247930	18105	Nqo2
ILMN_2627254	59009	Sh3rf1
ILMN_2602597	59009	Sh3rf1
ILMN_2930554	258183	Olfr917
ILMN_1250114	56527	Mast1
ILMN_3142097	56527	Mast1
ILMN_1241761	106585	Ankrd12
ILMN_3125920	17776	Mast2
ILMN_1250195	17988	Ndrg1
ILMN_1220697	18132	Notch4
ILMN_2501026	13002	Dnajc5
ILMN_2805339	243912	Hspb6
ILMN_2761445	75660	Lin37
ILMN_1236134	434674	Slc22a28
ILMN_1236134	319800	Slc22a30
ILMN_1233129	21356	Tapbp
ILMN_2674763	11465	Actg1
ILMN_2727490	58239	Dexi
ILMN_2623929	58239	Dexi
ILMN_2506039	320495	Ipcef1
ILMN_2634222	13644	Efs
ILMN_2818678	100121	Tdrd7
ILMN_2898116	257959	Olfr144
ILMN_2639207	58802	Kcnmb4
ILMN_2745073	12226	Btg1
ILMN_2740890	73847	Fam110a
ILMN_2683352	18389	Oprl1
ILMN_1233129	81630	Zbtb22
ILMN_2781663	12933	Crmp1
ILMN_2899788	19732	Rgl2
ILMN_2419650	24136	Zeb2
ILMN_1258778	24136	Zeb2
ILMN_2605212	102857	Slc6a8
ILMN_2615796	11614	Nr0b1
ILMN_1253137	14704	Gng3
ILMN_2742928	18301	Fxyd5
ILMN_2680745	54393	Gabbr1
ILMN_3161021	23992	Prkra
ILMN_2743780	235542	Ppp2r3a
ILMN_2771109	381970	Abpe
ILMN_2749143	66462	2810428I15Rik
ILMN_2771109	233099	Abpb
ILMN_2764588	29817	Igfbp7
ILMN_1258458	12421	Rb1cc1
ILMN_1225129	18717	Pip5k1c
ILMN_2737954	17161	Maoa
ILMN_1249197	11641	Gm20459
ILMN_1249197	11641	Akap2
ILMN_1227604	235281	Scn3b
ILMN_1255148	14950	H13
ILMN_2990616	11797	Birc2
ILMN_2602548	193670	Rnf185
ILMN_1219962	56808	Cacna2d2
ILMN_2654916	NA	B530045E10Rik
ILMN_2715198	99412	Golga2
ILMN_2715201	99412	Golga2
ILMN_2594779	67557	Larp6
ILMN_1234165	75863	Clec4g
ILMN_2870329	238130	Dock4
ILMN_2858106	NA	Tpt1-ps3
ILMN_1246459	70097	Sash1
ILMN_2612238	98682	Mfsd6
ILMN_2918002	55932	Gbp3
ILMN_2603450	18377	Omg
ILMN_3136809	26431	Git2
ILMN_2534616	546964	Vmn2r62
ILMN_2534616	668612	Gm9268
ILMN_2829636	27362	Dnajb9
ILMN_2496682	22764	Zfx
ILMN_2746086	NA	Gm13597
ILMN_1245406	NA	4933407L21Rik
ILMN_1234879	20379	Sfrp4
ILMN_2706809	70060	Spata3
ILMN_1251152	83382	Siglece
ILMN_2743082	59058	Bhlhe22
ILMN_2937251	257908	Olfr115
ILMN_2599125	15228	Foxg1
ILMN_1216962	16624	Klk1b8
ILMN_3034877	16561	Kif1b
ILMN_2753046	71751	Map3k13
ILMN_2897891	50778	Rgs1
ILMN_2763739	210982	BC032203
ILMN_2426020	217558	G2e3
ILMN_3150233	27410	Abca3
ILMN_1248518	68352	Aspdh
ILMN_1235688	12476	Cd151
ILMN_1257281	76983	Scfd1
ILMN_1217329	74585	Sppl3
ILMN_2569275	NA	Gm16223
ILMN_1236346	231207	Cpeb2
ILMN_2664993	67836	Wdr83
ILMN_2629289	319162	Hist3h2a
ILMN_2428506	229709	Ahcyl1
ILMN_1222878	244891	Scaper
ILMN_3023230	216850	Kdm6b
ILMN_3048950	75770	Brsk2
ILMN_1237821	207304	Hectd1
ILMN_2629228	70508	Bbx
ILMN_1250774	17246	Mdm2
ILMN_2503715	104718	Ttc7b
ILMN_2836359	230757	5730409E04Rik
ILMN_2741872	320487	Heatr5a
ILMN_2711615	16177	Il1r1
ILMN_2589576	229675	Rsbn1
ILMN_1229379	80976	Syt13
ILMN_1234831	16469	Jrk
ILMN_2919900	17173	Ascl2
ILMN_2852672	27027	Tspan32
ILMN_2873131	277414	Trp53i11
ILMN_2746295	20315	Cxcl12
ILMN_2658908	20315	Cxcl12
ILMN_2857679	21945	Dedd
ILMN_3126933	320165	Tacc1
ILMN_1226261	85308	Fam158a
ILMN_2659224	121021	Cspg4
ILMN_1227858	228564	Frmd5
ILMN_2692421	68379	Ciz1
ILMN_2693835	70807	Arrdc2
ILMN_1223516	272031	E130309F12Rik
ILMN_2660293	216892	Spns2
ILMN_1218538	320343	Lypd6
ILMN_3017818	105892	9030619P08Rik
ILMN_1228320	18636	Cfp
ILMN_2635631	20350	Sema3f
ILMN_1248740	20350	Sema3f
ILMN_1231691	22294	Uxt
ILMN_1231129	73178	Wasl
ILMN_1251003	228094	Cerkl
ILMN_2639635	83486	Rbm5
ILMN_1219305	14867	Gstm6
ILMN_1220277	20360	Sema6c
ILMN_2665805	26875	Pclo
ILMN_2619110	77975	Tmem50b
ILMN_1227237	99470	Magi3
ILMN_2453695	22275	Urod
ILMN_2658135	67063	Tmem246
ILMN_1229266	271305	Phf21b
ILMN_2680440	11966	Atp6v1b2
ILMN_2729826	20604	Sst
ILMN_2594128	234023	Arglu1
ILMN_2680852	319481	Wdr59
ILMN_1232063	72404	Wdr44
ILMN_2596560	218194	Phactr1
ILMN_3062286	218194	Phactr1
ILMN_1233205	218194	Phactr1
ILMN_2955395	74187	Katnb1
ILMN_2665545	217835	Rin3
ILMN_2486863	239170	Fam160b2
ILMN_2821951	546282
ILMN_2821951	100038977	Gm5935
ILMN_2766123	58867	Syngr4
ILMN_1251808	23830	Capn10
ILMN_1247669	108767	Pnrc1
ILMN_3091574	56177	Olfm1
ILMN_1240615	56177	Olfm1
ILMN_1241371	56177	Olfm1
ILMN_3163419	435684	Shf
ILMN_1250359	55960	Ebag9
ILMN_1236716	66875	1200016B10Rik
ILMN_1254952	17762	Mapt
ILMN_3034121	17762	Mapt
ILMN_2962364	52822	Rufy3
ILMN_2717814	16502	Kcnc1
ILMN_2788574	78816	Gmip
ILMN_2758662	76719	Kansl1
ILMN_3153940	217012	Unc45b
ILMN_1260543	66315	Senp7
ILMN_1222411	192167	Nlgn1
ILMN_1217617	56406	Ncoa6
ILMN_1224629	11434	Acr
ILMN_2937251	NA	Olfr115
ILMN_2743133	12927	Bcar1
ILMN_2656711	18071	Nhlh1
ILMN_2642197	93739	Gabarapl2
ILMN_2630626	320712	Abi3bp
ILMN_1233345	404242	Mrgprx1
ILMN_2645090	229681	St7l
ILMN_1231680	252838	Tox
ILMN_1213680	100177	Zmym6
ILMN_2603187	17257	Mecp2
ILMN_2477172	17920	Myo6
ILMN_2632008	237542	Osbpl8
ILMN_2650317	74123	Foxp4
ILMN_1247499	231668	Vsig10
ILMN_2681906	12847	Copa
ILMN_1235615	57321	Terf2ip
ILMN_1256157	69137	2200002K05Rik
ILMN_2492170	619441	BC096441
ILMN_2559440	13612	Edil3
ILMN_3124083	13612	Edil3
ILMN_2492170	69583	Tnfsf13
ILMN_1213680	100039968	Gm12942
ILMN_1231261	235416	Lman1l
ILMN_2486818	54126	Arhgef7
ILMN_1232229	237775	Zfp867
ILMN_2427766	22110	Tspyl1
ILMN_2480963	17391	Mmp24
ILMN_2866099	17391	Mmp24
ILMN_2536660	22035	Tnfsf10
ILMN_2764112	72832	Crtac1
ILMN_2709001	216152	BC005764
ILMN_1237197	18186	Nrp1
ILMN_2669912	18186	Nrp1
ILMN_2475086	NA	Gm6768
ILMN_1255861	14402	Gabrb3
ILMN_3120335	14402	Gabrb3
ILMN_2476948	14402	Gabrb3
ILMN_2622374	17984	Ndn
ILMN_2658543	70533	Btf3l4
ILMN_2640441	15182	Hdac2
ILMN_3125606	52668	Ifi27l1
ILMN_2681232	52668	Ifi27l1
ILMN_1216116	83796	Smarcd2
ILMN_2584887	11950	Atp5f1
ILMN_2624358	72023	Cyb561d1
ILMN_2893187	54645	Gripap1
ILMN_3097107	75782	Lca5
ILMN_2942011	74144	Robo4
ILMN_2756226	382018	Unc13a
ILMN_2663872	11973	Atp6v1e1
ILMN_1227807	381544	Gm1661
ILMN_1222736	66725	Lrrk2
ILMN_2699390	78560	Gpr124
ILMN_1228582	192113	Atp12a
ILMN_2520582	243743	Plxna4
ILMN_3163001	97998	Deptor
ILMN_2618540	56629	Dnase2b
ILMN_1248388	50770	Atp11a
ILMN_2648967	66412	Arrdc4
ILMN_2668927	11815	Apod
ILMN_1226754	54383	Phc2
ILMN_2949444	242384	Lingo2
ILMN_2777493	20700	Serpina1a
ILMN_2746086	76281	Tax1bp3
ILMN_2746086	100047518	Tax1bp3
ILMN_2641793	14357	Dtx1
ILMN_1214402	75607	Wnk2
ILMN_1258583	66653	Brf2
ILMN_2689284	73991	Atl1
ILMN_2690839	69524	Esam
ILMN_2480669	269774	Aak1
ILMN_2507044	67933	Hcfc2
ILMN_2728181	11848	Rhoa
ILMN_3079257	17844	Mup5
ILMN_2530687	547431	Btnl2
ILMN_2530687	100862597	Btnl2
ILMN_2772508	19664	Rbpj
ILMN_2824683	22258	Usp4
ILMN_2965903	15186	Hdc
ILMN_2890357	230752	Fam176b
ILMN_1213483	216805	Flcn
ILMN_1215849	74388	Dpp8
ILMN_2693905	68480	1110007C09Rik
ILMN_2613076	109979	Art3
ILMN_1256531	54216	Pcdh7
ILMN_1240472	66615	Atg4b
ILMN_1218264	22359	Vldlr
ILMN_1259089	80706	Olfr151
ILMN_1259089	406176	Olfr151
ILMN_1226665	26968	Islr
ILMN_2563934	269700	Gm15800
ILMN_2828916	319710	Frmd6
ILMN_3000369	230837	Asap3
ILMN_1258632	16784	Lamp2
ILMN_2862760	14567	Gdi1
ILMN_2599532	14567	Gdi1
ILMN_2680371	319991	Kif6
ILMN_2770710	56176	Pigp
ILMN_2700400	231050	Galnt11
ILMN_1247504	20616	Snap91
ILMN_2728255	237898	Usp32
ILMN_1257631	11810	Apobec1
ILMN_2706623	71950	Nanog
ILMN_3074952	54161	Copg
ILMN_2810443	67148
ILMN_2810443	100043059
ILMN_2647729	11775	Ap3b2
ILMN_2691452	67035	Dnajb4
ILMN_2488000	77519	Zfp266
ILMN_2681936	75029	Purg
ILMN_2810443	67148	Fam103a1
ILMN_2810443	100043059	Fam103a1
ILMN_2774244	76491	Abhd14b
ILMN_2629804	13837	Epha3
ILMN_2629805	13837	Epha3
ILMN_2706827	269254	Setx
ILMN_2440407	56205	Ensa
ILMN_1251634	53623	Gria3
ILMN_3000155	329977	Fhad1
ILMN_1215163	241525	Ypel4
ILMN_1252110	60611	Foxj2
ILMN_1260417	78334	Cdk19
ILMN_2439313	78334	Cdk19
ILMN_2894574	228850	Ralgapb
ILMN_1216143	29864	Rnf11
ILMN_1245549	80982	9930013L23Rik
ILMN_1251608	380845	Gm904
ILMN_3147230	19377	Rai1
ILMN_1254167	74411	Ppapdc2
ILMN_2427467	74411	Ppapdc2
ILMN_1221763	17933	Myt1l
ILMN_2777217	338337	Cog3
ILMN_1225364	12453	Ccni
ILMN_1218597	21341	Taf1c
ILMN_2738554	54632	Ftsj1
ILMN_2715893	67731	Fbxo32
ILMN_2858106	22070	Tpt1
ILMN_2531690	546913	Vmn2r22
ILMN_1241097	NA
ILMN_1230008	56692	Lamtor3
ILMN_1230008	637657	Lamtor3
ILMN_2668178	231717	Fam109a
ILMN_2505845	68203	Diras2
ILMN_2926480	68203	Diras2
ILMN_2756204	545763	Gm7971
ILMN_2756204	666187	Gm7971
ILMN_2756204	100040981	Gm7971
ILMN_2756204	100041115	Gm7971
ILMN_2756204	100041264	Gm7971
ILMN_2756204	100862192	Gm7971
ILMN_2756204	545763	Gm16429
ILMN_2756204	666187	Gm16429
ILMN_2756204	100040981	Gm16429
ILMN_2756204	100041115	Gm16429
ILMN_2756204	100041264	Gm16429
ILMN_2756204	100862192	Gm16429
ILMN_2756204	381724	BC061212
ILMN_2756204	666203	BC061212
ILMN_2756204	331195	A430089I19Rik
ILMN_2756204	100503733	A430089I19Rik
ILMN_2764819	19324	Rab1
ILMN_2595477	53624	Cldn7
ILMN_2455560	23859	Dlg2
ILMN_2756204	NA	Gm10424
ILMN_1235211	320549	D5Ertd577e
ILMN_1235211	665290	Gm3286
ILMN_1235211	665802	Gm3286
ILMN_1235211	100038995	Gm3286
ILMN_1235211	100039010	Gm3286
ILMN_1235211	100040885	Gm3286
ILMN_1235211	100041032	Gm3286
ILMN_1235211	100041179	Gm3286
ILMN_1235211	100041354	Gm3286
ILMN_1235211	100041712	Gm3286
ILMN_1235211	100862115	Gm3286
ILMN_1235211	100862202	Gm3286
ILMN_1235211	100862245	Gm3286
ILMN_2756204	381724	Gm7978
ILMN_2756204	666203	Gm7978
ILMN_1228942	12509	Cd59a
ILMN_1235211	665290	E330014E10Rik
ILMN_1235211	665943	E330014E10Rik
ILMN_1235211	100041354	E330014E10Rik
ILMN_2733185	260409	Cdc42ep3
ILMN_1241949	13395	Dlx5
ILMN_2619528	239743	Klhl6
ILMN_2989312	228858	Gdap1l1
ILMN_2453120	213056	Fam126b
ILMN_2483811	78255	Ralgps2
ILMN_1232452	78255	Ralgps2
ILMN_2865297	11444	Chrnb2
ILMN_2612392	11444	Chrnb2
ILMN_1258764	NA	Gm13089
ILMN_1230423	268396	Sh3pxd2b
ILMN_2430704	76080	Ttpal
ILMN_1232227	68552	1110003E01Rik
ILMN_2762397	66822	Fbxo25
ILMN_2748850	23796	Aplnr
ILMN_2980858	14792	Lpcat3
ILMN_2879848	20441	St3gal3
ILMN_2683528	66569	Gdpd1
ILMN_2646322	67742	Samsn1
ILMN_1216965	26360	Angptl2
ILMN_2458275	67123	Ubap1
ILMN_1237639	234797	6430548M08Rik
ILMN_1219474	234797	6430548M08Rik
ILMN_1254128	240121	Fsd1
ILMN_2619697	234678	D230025D16Rik
ILMN_2428311	319565	Syne2
ILMN_1214305	331063	Gsdmc2
ILMN_2588072	268903	Nrip1
ILMN_3151510	58172	Sertad2
ILMN_1255216	15499	Hsf1
ILMN_2517170	22145	Tuba4a
ILMN_2770183	51793	Ddah2
ILMN_2702374	320472	Ppm1e
ILMN_2625428	70827	Trak2
ILMN_2641431	70827	Trak2
ILMN_2872698	70827	Trak2
ILMN_2747598	77630	Prdm8
ILMN_3133489	77630	Prdm8
ILMN_2634564	68327	0610007P22Rik
ILMN_1234766	72590	Ppme1
ILMN_2975295	243753	2010107G12Rik
ILMN_3042627	12228	Btg3
ILMN_1246776	384077	Pramel5
ILMN_2722784	12502	Cd3g
ILMN_3101919	380921	Dgkh
ILMN_1232766	109232	Sccpdh
ILMN_1259949	52666	Arhgef25
ILMN_2479611	30841	Kdm2b
ILMN_2782503	93679	Trim8
ILMN_1249480	219189	1300010F03Rik
ILMN_1233617	227743	Mapkap1
ILMN_1253269	240843	Fam5b
ILMN_1227814	27364	Srr
ILMN_1244790	59079	Erbb2ip
ILMN_2529301	242259	Slc44a5
ILMN_1229197	667373	Gm14446
ILMN_2752830	72058	Igsf5
ILMN_3065852	16572	Kif5a
ILMN_2590403	79221	Hdac9
ILMN_1226704	66914	Vps28
ILMN_1259099	94109	Csmd1
ILMN_2689177	21907	Nr2e1
ILMN_2701249	103677	Smg6
ILMN_2711499	258845	Olfr1161
ILMN_1232800	76884	Cyfip2
ILMN_2652500	76905	Lrg1
ILMN_1233533	258524	Olfr1168
ILMN_2752830	18546	Pcp4
ILMN_2766971	231503	Tmem150c
ILMN_3146018	20301	Ccl27a
ILMN_1247023	67878	Tmem33
ILMN_2927373	13198	Ddit3
ILMN_1229971	22344	Vezf1
ILMN_2719418	278672	Duxbl
ILMN_2719417	278672	Duxbl
ILMN_2719418	100039227	Duxbl
ILMN_2719417	100039227	Duxbl
ILMN_2719418	100039293	Duxbl
ILMN_2719417	100039293	Duxbl
ILMN_2550016	75725	Phf14
ILMN_2650683	219249	Tdrd3
ILMN_2634412	98733	Obsl1
ILMN_2775767	100039863	Gm13306
ILMN_2775767	100039939	Gm13306
ILMN_2775767	100040048	Gm13306
ILMN_2775767	100861978	Gm13306
ILMN_1213609	56338	Txnip
ILMN_2719418	278672	Gm10394
ILMN_2719417	278672	Gm10394
ILMN_2719418	100039227	Gm10394
ILMN_2719417	100039227	Gm10394
ILMN_2719418	100039293	Gm10394
ILMN_2719417	100039293	Gm10394
ILMN_2503190	53612	Vti1b
ILMN_2977605	77674	Defb12
ILMN_1213786	269702	Mphosph9
ILMN_2768587	12168	Bmpr2
ILMN_2719418	278672	Gm10391
ILMN_2719417	278672	Gm10391
ILMN_2719418	100039227	Gm10391
ILMN_2719417	100039227	Gm10391
ILMN_2719418	100039293	Gm10391
ILMN_2719417	100039293	Gm10391
ILMN_2472566	68861	1190002N15Rik
ILMN_1213286	18829	Ccl21a
ILMN_1213286	100504362	Ccl21a
ILMN_2719973	14734	Gpc3
ILMN_2832979	14734	Gpc3
ILMN_2668124	109959	Amy2a5
ILMN_2668124	100043207	Amy2a5
ILMN_2668124	100043684	Amy2a5
ILMN_2668124	100043686	Amy2a5
ILMN_2668124	100043688	Amy2a5
ILMN_1225604	385211	Gm13150
ILMN_1225604	100861620	Gm13150
ILMN_2668124	109959	Amy2a4
ILMN_2668124	100043207	Amy2a4
ILMN_2668124	100043684	Amy2a4
ILMN_2668124	100043686	Amy2a4
ILMN_2668124	100043688	Amy2a4
ILMN_1237295	70998	Phf6
ILMN_2668124	109959	Amy2a3
ILMN_2668124	100043207	Amy2a3
ILMN_2668124	100043684	Amy2a3
ILMN_2668124	100043686	Amy2a3
ILMN_2668124	100043688	Amy2a3
ILMN_2971073	67978	Tctn2
ILMN_2668124	109959	Amy2a2
ILMN_2668124	100043207	Amy2a2
ILMN_2668124	100043684	Amy2a2
ILMN_2668124	100043686	Amy2a2
ILMN_2668124	100043688	Amy2a2
ILMN_2428961	170750	Xpnpep1
ILMN_2653194	214931	Fbxl16
ILMN_2516620	102182	Prmt10
ILMN_3000818	11722	Amy1
ILMN_1226169	69207	Srsf11
ILMN_2896492	72106	Jmjd8
ILMN_2599341	232288	Frmd4b
ILMN_2667784	70380	Mospd1
ILMN_1233006	71046	4933405L10Rik
ILMN_3006644	329165	Abi2
ILMN_1247054	76707	Clasp1
ILMN_1248210	69072	Ebna1bp2
ILMN_2660438	21353	Tank
ILMN_1220799	21353	Tank
ILMN_2605453	74334	Ranbp10
ILMN_2600268	100986	Akap9
ILMN_2970899	NA	Gm20498
ILMN_2520149	26414	Mapk10
ILMN_2970899	66272	Cox16
ILMN_1228796	66237	Atp6v1g2
ILMN_2693760	24071	Synj2bp
ILMN_1236700	238871	Pde4d
ILMN_1236700	100862401	Pde4d
ILMN_2628892	18642	Pfkm
ILMN_3161282	65254	Dpysl5
ILMN_2727004	67684	Luc7l3
ILMN_2798797	67684	Luc7l3
ILMN_2596324	28040	D6Wsu163e
ILMN_1232412	100732	Mapre3
ILMN_3161547	230899	Nppa
ILMN_1226143	56715	Rabgef1
ILMN_1240788	381812	Efcab4b
ILMN_2740930	68999	Anapc10
ILMN_2940545	259038	Olfr283
ILMN_2777542	259038	Olfr283
ILMN_2657431	20755	Sprr2a1
ILMN_2657431	100303744	Sprr2a1
ILMN_2982985	72425	2410042D21Rik
ILMN_2657431	20755	Sprr2a2
ILMN_2657431	100303744	Sprr2a2
ILMN_2657431	20755	Sprr2a3
ILMN_2657431	100303744	Sprr2a3
ILMN_2679513	224624	Rab40c
ILMN_1243154	67839	Gpsm1
ILMN_1231072	338523	Jhdm1d
ILMN_1235732	386463	Cdsn
ILMN_2702286	12297	Cacnb3
ILMN_2621596	19188	Psme2b-ps
ILMN_2621596	245240	9930111J21Rik1
ILMN_2621596	667214	9930111J21Rik1
ILMN_1218703	228602	4930402H24Rik
ILMN_2957987	74183	2310042D19Rik
ILMN_2672353	70785	Dennd1c
ILMN_1223414	19243	Ptp4a1
ILMN_1223414	100044742	Ptp4a1
ILMN_1226151	52838	Dnlz
ILMN_2766455	231549	Lrrc8d
ILMN_2679704	232409	Clec2e
ILMN_2447445	68198	Ndufb2
ILMN_2718312	109904	Mcf2
ILMN_2653881	68350	Mul1
ILMN_3008238	60455	Tmem8
ILMN_2906615	245263	Gm4981
ILMN_2634167	12739	Cldn3
ILMN_1219466	226777	C130074G19Rik
ILMN_1215096	12499	Entpd5
ILMN_2866742	544806	Tmem92
ILMN_2429238	76965	Slitrk1
ILMN_1234930	194309	Vps37d
ILMN_1240266	235041	Kank2
ILMN_3010110	67863	Slc25a11
ILMN_3010109	67863	Slc25a11
ILMN_2895177	77781	Epm2aip1
ILMN_2758131	12054	Bcl7b
ILMN_2907241	627191	Tmem90a
ILMN_1240205	74316	Isca2
ILMN_2515856	114642	Brdt
ILMN_1244098	13518	Dst
ILMN_2975375	97287	Mtmr14
ILMN_2588737	19340	Rab3d
ILMN_1257190	58212	Srrm3
ILMN_2848548	19286	Pts
ILMN_2473674	20333	Sec22b
ILMN_1246876	16590	Kit
ILMN_2467727	80912	Pum1
ILMN_2590605	226610	Fam78b
ILMN_2723058	26433	Plod3
ILMN_2747828	69940	Exoc1
ILMN_2769216	66568	Rwdd3
ILMN_2922728	66568	Rwdd3
ILMN_1228253	66087	Tmem111
ILMN_2669388	71995	Erv3
ILMN_2679377	12653	Chgb
ILMN_1237335	68127	B230217C12Rik
ILMN_2728889	330222	Sdk1
ILMN_2630029	72194	Fbxl20
ILMN_2525872	243328	Slc29a4
ILMN_1240973	243328	Slc29a4
ILMN_2954824	19049	Ppp1r1b
ILMN_2860479	11867	Arpc1b
ILMN_2860479	434782	Arpc1b
