# Supplementary material for: The methyl binding domain 3/nucleosome remodelling and deacetylase complex regulates neural cell fate determination and terminal differentiation in the cerebral cortex
Source: Neural Dev. 2015 May 2;10:13. doi: 10.1186/s13064-015-0040-z (PMC4432814; doi:10.1186/s13064-015-0040-z)
Supplement: Additional file 7: Table S3. — List of microarray genes in STEM cluster 39. [file 13064_2015_40_MOESM7_ESM.xlsx]

## Sheet: Profile39.genes.xls
illumina_mousewg_6_v2	entrezgene	mgi_symbol
ILMN_1244894	71096	Sntg1
ILMN_1217826	NA
ILMN_1242963	56736	Rnf14
ILMN_2606313	243428	Igkv11-125
ILMN_2483493	NA	Igkv15-103
ILMN_2887435	NA	BC016548
ILMN_1221290	NA	H3f3c
ILMN_1223354	NA	Rps19-ps7
ILMN_2549211	NA	4930529I22Rik
ILMN_2532998	245128	AU018091
ILMN_1233964	NA	Gm12180
ILMN_1221290	NA	Gm12271
ILMN_1249682	22690	Zfp28
ILMN_1245466	NA	E230016K23Rik
ILMN_1242943	17537	Meis3
ILMN_1242943	100046899	Meis3
ILMN_2896955	403175	Tigd4
ILMN_2836386	NA	Gm12407
ILMN_2836386	NA	Ccl19-ps1
ILMN_3009735	67912	1600012H06Rik
ILMN_2957605	94213	Ddx50
ILMN_1236006	258648	Olfr237-ps1
ILMN_1239524	NA	Gm14594
ILMN_2941052	68799	Rgmb
ILMN_1228611	NA	Gm4997
ILMN_1217244	328381	Sh2d4b
ILMN_3044588	320713	Mysm1
ILMN_1222084	140743	Rem2
ILMN_1247840	70081	2210404O09Rik
ILMN_3087828	170799	Rtkn2
ILMN_3123441	NA	Gm12657
ILMN_2836386	24047	Ccl19
ILMN_2836386	100039053	Ccl19
ILMN_2869082	236576	Spry3
ILMN_1225200	NA	Gm12696
ILMN_2578565	NA	Gm12866
ILMN_2899599	26900	Ddx3y
ILMN_2664202	109222	Rarres1
ILMN_2443840	213452	Dstyk
ILMN_2922560	66859	Slc16a9
ILMN_2731865	NA	Tmem61
ILMN_1212704	242505	Rasef
ILMN_3123441	NA	Gm14807
ILMN_2565835	NA	Gm10125
ILMN_1230020	14264	Fmod
ILMN_2620223	269116	Nfasc
ILMN_2416620	75739	Mpp7
ILMN_2476524	225131	Wac
ILMN_2456835	225131	Wac
ILMN_1221182	338363	Tmem241
ILMN_3123441	NA	H3f3a-ps1
ILMN_1221290	NA	Gm12950
ILMN_2577247	NA	Nnt
ILMN_2605311	109934	Abr
ILMN_1247502	104184	Blmh
ILMN_3123441	NA
ILMN_2521356	19241	Tmsb4x
ILMN_3062983	209351	Wfdc6a
ILMN_3062983	433502	Wfdc6b
ILMN_1255118	55943	Stx8
ILMN_2887986	217303	Cd300a
ILMN_1237186	20732	Spint1
ILMN_2502136	21939	Cd40
ILMN_2667257	69387	Dnajb13
ILMN_2537343	NA	Gm6630
ILMN_3123441	NA	H3f3a-ps2
ILMN_1221290	NA	H3f3a-ps2
ILMN_2577549	12180	Smyd1
ILMN_2590054	13480	Dpm1
ILMN_3094506	442801	Arhgef15
ILMN_2935080	12525	Cd8a
ILMN_2707895	104263	Kdm3a
ILMN_1244213	20678	Sox5
ILMN_1213910	20678	Sox5
ILMN_2580904	20678	Sox5
ILMN_1231930	21754	Tesk1
ILMN_2972829	56868	Psg23
ILMN_2698206	27008	Micall1
ILMN_1258399	56788	Scube2
ILMN_2960700	18646	Prf1
ILMN_1234480	15493	Hsd3b2
ILMN_3161055	NA	B430319F04Rik
ILMN_2500748	245595	Zfp711
ILMN_2978878	216011	Lrrc20
ILMN_2566582	235344	Sik2
ILMN_1217802	235344	Sik2
ILMN_2648153	16705	Krtap9-1
ILMN_1242881	56530	Cnpy2
ILMN_2641449	53375	Mtx2
ILMN_3009928	75097	4930524E20Rik
ILMN_2516974	76376	Slc24a2
ILMN_2862386	11854	Rhod
ILMN_2766349	105445	Dock9
ILMN_2817873	101544	Zfp575
ILMN_2827248	12647	Chat
ILMN_2712044	14025	Bcl11a
ILMN_1257463	14025	Bcl11a
ILMN_2650336	20698	Sphk1
ILMN_2555056	12343	Capza2
ILMN_1220816	17685	Msh2
ILMN_2801891	114886	Cygb
ILMN_2651428	18046	Nfyc
ILMN_2881810	NA	Gm7609
ILMN_1241339	17156	Man1a2
ILMN_1216243	404336	Olfr1380
ILMN_2723955	404336	Olfr1380
ILMN_2835053	382010	BC088983
ILMN_1248514	52850	Sgsm1
ILMN_2491543	54446	Nfat5
ILMN_2822160	216976	BC030499
ILMN_1256324	NA	E130006D01Rik
ILMN_2914036	545938	Zfp607
ILMN_1229277	NA
ILMN_2879858	19108	Prkx
ILMN_2950503	69601	Dab2ip
ILMN_2900431	320747	Lingo4
ILMN_2860932	381990	Zbtb2
ILMN_1244894	NA	Gm5822
ILMN_1259590	269513	Nkain3
ILMN_1238805	338371	A730011L01Rik
ILMN_1242783	59004	Pias4
ILMN_1252657	22152	Tubb3
ILMN_2560153	101490	Inpp5f
ILMN_2981710	665186	Gm7534
ILMN_2452628	72556	Zfp566
ILMN_2534585	666806	Gm8300
ILMN_2534585	666862	Gm8300
ILMN_2534585	100861898	Gm8300
ILMN_2534585	100039042	Gm5662
ILMN_2534585	100039052	Gm2022
ILMN_2534556	NA
ILMN_2534585	666806
ILMN_2534585	666862
ILMN_2534585	435337	Gm2016
ILMN_1253196	245174	Zfp937
ILMN_2675239	230125	Mcart1
ILMN_2628021	56700	0610031J06Rik
ILMN_2545156	70737	Cgn
ILMN_1228753	76132	6230409E13Rik
ILMN_1234008	105440	Kctd9
ILMN_2964996	235386	Agphd1
ILMN_2656359	229011	Samd10
ILMN_1231714	208177	Phldb2
ILMN_1221161	22715	Zfp57
ILMN_1218149	216238	Eea1
ILMN_3145331	19240	Tmsb10
ILMN_1244675	12933	Crmp1
ILMN_2585112	71710	Lrrcc1
ILMN_2633670	96957	Tmem62
ILMN_1254630	19267	Ptpre
ILMN_3137920	20338	Sel1l
ILMN_2681776	50772	Mapk6
ILMN_2611924	12386	Ctnna2
ILMN_2539360	NA	Gm20673
ILMN_2470210	23802	Amfr
ILMN_2440530	26949	Vat1
ILMN_2543737	19891	Rpa2
ILMN_2975312	14128	Fcer2a
ILMN_2600085	26428	Orc4
ILMN_2762189	67471	Gpatch1
ILMN_2658592	244234	5830411N06Rik
ILMN_2756632	94346	Tmem40
ILMN_2794258	93734	Mpv17l
ILMN_1244894	NA	Gm13456
ILMN_1254611	71904	Paqr7
ILMN_2556495	70208	Med23
ILMN_2477326	28200	Dhrs4
ILMN_2807834	268747	Lrrc16b
ILMN_1231291	NA	Gm9877
ILMN_1219823	230587	Glis1
ILMN_2635082	68263	Pdhb
ILMN_1231587	217216	BC030867
ILMN_1254219	13648	Klk1b9
ILMN_1230700	21933	Tnfrsf10b
ILMN_2945095	21933	Tnfrsf10b
ILMN_2893140	71751	Map3k13
ILMN_1223345	NA	Gm13676
ILMN_1214332	75746	Morc4
ILMN_2722984	13429	Dnm1
ILMN_3162148	327959	Xaf1
ILMN_2960005	21405	Hnf1a
ILMN_2502017	NA	1700028I16Rik
ILMN_2782446	16800	Arhgef2
ILMN_1220674	71096	Sntg1
ILMN_2770492	56737	Alg2
ILMN_2733778	14204	Il4i1
ILMN_2733778	100328588	Il4i1
ILMN_2767918	65972	Ifi30
ILMN_1223807	NA	Rpl21-ps4
ILMN_1231849	227800	Rabgap1
ILMN_2768773	52504	Cenpo
ILMN_2552541	64898	Lpin2
ILMN_1220365	16348	Invs
ILMN_2560594	242960	Fbxl5
ILMN_2702044	67532	Mfap1a
ILMN_2702044	100034361	Mfap1a
ILMN_1244894	13627	Eef1a1
ILMN_2850784	83555	Tex13
ILMN_1220459	277414	Trp53i11
ILMN_2708203	12577	Cdkn1c
ILMN_2472693	230157	Tmeff1
ILMN_1249976	12632	Cfl2
ILMN_1218474	272031	E130309F12Rik
ILMN_2776413	56294	Ptpn9
ILMN_2579009	72658	2700097O09Rik
ILMN_2615081	237397	C2cd4c
ILMN_1256225	20744	Strbp
ILMN_2723509	109270	Prr5
ILMN_2880467	67260	Lass4
ILMN_2784272	15980	Ifngr2
ILMN_1222841	106369	Ypel1
ILMN_2891245	230726	Rhbdl2
ILMN_2703032	223527	Eny2
ILMN_2556557	319586	Celf5
ILMN_2856063	171278	Vmn1r197
ILMN_2637804	237958	4933407P14Rik
ILMN_1224187	20927	Abcc8
ILMN_1222473	59007	Ngly1
ILMN_2579927	74552	Nipal3
ILMN_1247602	66536	Nipsnap3b
ILMN_1254426	68473	Mob1b
ILMN_1222815	230824	Grhl3
ILMN_1245687	192195	Ash1l
ILMN_1243996	192195	Ash1l
ILMN_2654787	192195	Ash1l
ILMN_2657037	192195	Ash1l
ILMN_2687111	211673	Arfgef1
ILMN_2859377	332110	Mapk15
ILMN_2675811	18173	Slc11a1
ILMN_2808472	15168	Hcn3
ILMN_1237606	74123	Foxp4
ILMN_2928599	233274	Siglech
ILMN_1215958	319636	Fsd1l
ILMN_1218769	56485	Slc2a5
ILMN_2572932	53975	Ddx20
ILMN_3049726	210573	Tmem151b
ILMN_2655024	16172	Il17ra
ILMN_2769261	22592	Ercc5
ILMN_2657394	83674	Cnnm1
ILMN_2504368	245865	Spag4
ILMN_1241113	56381	Spen
ILMN_2630811	68703	Rere
ILMN_2859778	52206	Anapc4
ILMN_2632778	218214	Kdm1b
ILMN_2651428	NA	Gm9144
ILMN_2856095	230738	Zc3h12a
ILMN_1243910	30046	Zfp292
ILMN_2587068	NA	Gm9920
ILMN_1251160	17258	Mef2a
ILMN_1225118	50770	Atp11a
ILMN_3009951	23885	Gmcl1
ILMN_2733810	244071	Agbl1
ILMN_3079738	19744	Rheb
ILMN_1252206	68770	Phtf2
ILMN_1249402	12892	Cpox
ILMN_2778195	18080	Nin
ILMN_1260127	83429	Ctns
ILMN_2993836	53310	Dlg3
ILMN_1255882	108099	Prkag2
ILMN_2625830	12425	Cckar
ILMN_2744193	241296	Lrrc8a
ILMN_2893131	12057	Opn1sw
ILMN_2744193	227696	Phyhd1
ILMN_1247294	NA	Serpina3l-ps
ILMN_2458671	22359	Vldlr
ILMN_1221754	19775	Xpr1
ILMN_1236202	338355	Fkbp15
ILMN_2499309	78455	Helz
ILMN_2551988	11490	Adam15
ILMN_1219896	623121	Pydc4
ILMN_2487260	NA	Meg3
ILMN_2691557	170765	Ripply3
ILMN_1231971	219105	Zmym5
ILMN_1219896	100033459	Pydc3
ILMN_2568505	100033459	Pydc3
ILMN_1232456	18111	Nnat
ILMN_3042923	381334	Gal3st2
ILMN_2719522	106504	Stk38
ILMN_1219316	12145	Cxcr5
ILMN_2607408	59092	Pcbp4
ILMN_3032778	56205	Ensa
ILMN_2477276	382051	Pdp2
ILMN_1235706	228852	Ppp1r16b
ILMN_2924041	100503659	Dos
ILMN_2616509	11864	Arnt2
ILMN_2702547	75124	Nxnl2
ILMN_2763060	384061	Fndc5
ILMN_1235507	71330	Rcbtb1
ILMN_1230456	71330	Rcbtb1
ILMN_1248236	13048	Cux2
ILMN_2434648	71389	Chd6
ILMN_2478746	70144	Lrch3
ILMN_1239238	18755	Prkch
ILMN_1222972	637093	Gm362
ILMN_2571211	26943	Serinc3
ILMN_2888342	73666	Thoc3
ILMN_1233501	208449	Sgms1
ILMN_1254653	26360	Angptl2
ILMN_1248944	26360	Angptl2
ILMN_2720718	347710	Pramel4
ILMN_2720718	100041077	Pramel4
ILMN_2965835	17428	Mnt
ILMN_2720718	347710	Gm13102
ILMN_2720718	100041077	Gm13102
ILMN_1214015	545192	Baiap3
ILMN_1219690	382034	Gse1
ILMN_2688043	12540	Cdc42
ILMN_1258982	27364	Srr
ILMN_2906165	14012	Mpzl2
ILMN_1231153	18983	Cnot7
ILMN_2660754	20741	Spnb1
ILMN_2646649	69155	1810030O07Rik
ILMN_2627441	67245	Peli1
ILMN_1227925	53598	Dctn3
ILMN_2529497	230622	Skint6
ILMN_1217276	28019	Ing4
ILMN_2601488	56036	Ccnl2
ILMN_1217276	54137	Acrbp
ILMN_2616545	278672	Duxbl
ILMN_2616545	100039227	Duxbl
ILMN_2616545	100039293	Duxbl
ILMN_1237868	12484	Cd24a
ILMN_2463901	223669	Zfp7
ILMN_1225078	16428	Itk
ILMN_2616545	278672	Gm10394
ILMN_2616545	100039227	Gm10394
ILMN_2616545	100039293	Gm10394
ILMN_2616545	278672	Gm10391
ILMN_2616545	100039227	Gm10391
ILMN_2616545	100039293	Gm10391
ILMN_2507400	243272	Sbno1
ILMN_2836386	24047	Ccl19
ILMN_2836386	100039053	Ccl19
ILMN_2761081	30050	Fbxw2
ILMN_2801385	94226	S1pr5
ILMN_2688930	19280	Ptprs
ILMN_2945358	209294	Csta
ILMN_2480542	22317	Vamp1
ILMN_1253387	12224	Klf5
ILMN_2549885	71900	Tmem106b
ILMN_1251257	55935	Fnbp4
ILMN_1254551	217684	4933426M11Rik
ILMN_1214422	242747	Zfp933
ILMN_3123441	15078	H3f3a
ILMN_1221290	15078	H3f3a
ILMN_3123441	15081	H3f3a
ILMN_1221290	15081	H3f3a
ILMN_3123441	544973	H3f3a
ILMN_1221290	544973	H3f3a
ILMN_3123441	625328	H3f3a
ILMN_1221290	625328	H3f3a
ILMN_3123441	627371	H3f3a
ILMN_1221290	627371	H3f3a
ILMN_3123441	667250	H3f3a
ILMN_1221290	667250	H3f3a
ILMN_2896857	242838	4932412H11Rik
ILMN_1239524	625210	Gm16405
ILMN_1239524	625508	Gm16405
ILMN_1239524	626274	Gm16405
ILMN_1239524	666096	Gm16405
ILMN_1239524	666122	Gm16405
ILMN_1239524	666135	Gm16405
ILMN_1239524	666151	Gm16405
ILMN_1239524	666161	Gm16405
ILMN_1239524	100039055	Gm16405
ILMN_1239524	100040317	Gm16405
ILMN_1239524	100040867	Gm16405
ILMN_1239524	100040894	Gm16405
ILMN_1239524	625210	Gm16430
ILMN_1239524	625508	Gm16430
ILMN_1239524	626274	Gm16430
ILMN_1239524	666096	Gm16430
ILMN_1239524	666122	Gm16430
ILMN_1239524	666135	Gm16430
ILMN_1239524	666151	Gm16430
ILMN_1239524	666161	Gm16430
ILMN_1239524	100039055	Gm16430
ILMN_1239524	100040317	Gm16430
ILMN_1239524	100040867	Gm16430
ILMN_1239524	100040894	Gm16430
ILMN_2605601	106389	Eaf2
ILMN_3096094	140499	Ube2j2
ILMN_1248382	14964	H2-D1
ILMN_2630211	54616	Extl3
ILMN_2721460	227526	Cdnf
ILMN_1222859	66965	Ctu2
ILMN_1234445	72993	Appl1
ILMN_2692060	230648	4732418C07Rik
ILMN_2591271	226564	Fmo4
ILMN_1250014	65254	Dpysl5
ILMN_1222589	207227	Stxbp5l
ILMN_1233487	105689	Mycbp2
ILMN_1218592	21753	Tes
ILMN_3008277	78330	Ndufv3
ILMN_1252846	240880	Scyl3
ILMN_2804037	15944	Irgm1
ILMN_2418524	18222	Numb
ILMN_1214855	NA	Gm9956
ILMN_2739266	109272	Mybpc1
ILMN_1256257	100038882	Isg15
ILMN_1256376	228355	Madd
ILMN_2826216	107605	Rdh1
ILMN_1219050	208618	Etl4
ILMN_2974343	85031	Pla1a
ILMN_1226587	NA	Rplp0-ps1
ILMN_2536312	NA	Gm5278
ILMN_1236611	226778	Mark1
ILMN_2948272	67629	Spc24
ILMN_2948800	72873	2900006K08Rik
ILMN_2900431	19885	Rorc
ILMN_1255899	74203	Eif4enif1
ILMN_1251692	13518	Dst
ILMN_2555562	74100	Arpp21
ILMN_2826264	230779	Serinc2
ILMN_1253410	74277	Chic2
ILMN_2985428	83766	Actl6b
ILMN_3087187	22697	Zscan21
ILMN_2840247	72154	Zfp157
ILMN_2939080	67036	Mrpl45
ILMN_1247490	58996	Arhgap23
