# Supplementary material for: The methyl binding domain 3/nucleosome remodelling and deacetylase complex regulates neural cell fate determination and terminal differentiation in the cerebral cortex
Source: Neural Dev. 2015 May 2;10:13. doi: 10.1186/s13064-015-0040-z (PMC4432814; doi:10.1186/s13064-015-0040-z)
Supplement: Additional file 8: Table S2. — GO term analysis of genes in STEM cluster 35. [file 13064_2015_40_MOESM8_ESM.xlsx]

## Sheet: Sheet1
Term	Count	PValue	Genes
GO:0031175~neuron projection development	18	0.000191104	NRP1, MYO6, NDN, ATL1, MCF2, DPYSL5, MECP2, PIP5K1C, ABI2, CXCL12, NR2E1, SLITRK1, SEMA6C, ANK3, DLX5, FOXG1, CHRNB2, DST
GO:0007409~axonogenesis	14	0.000868142	NRP1, NDN, ATL1, DPYSL5, PIP5K1C, NR2E1, CXCL12, SLITRK1, SEMA6C, ANK3, DLX5, FOXG1, CHRNB2, DST
GO:0032990~cell part morphogenesis	16	0.00122704	NRP1, NDN, ATL1, DPYSL5, PIP5K1C, MUL1, NR2E1, CXCL12, SLITRK1, SEMA6C, ANK3, DLX5, POLDIP2, FOXG1, CHRNB2, DST
GO:0032989~cellular component morphogenesis	22	0.00128065	GM12715, NRP1, CD3G, NDN, ATL1, BRSK2, DPYSL5, PIP5K1C, MUL1, CXCL12, NR2E1, ACTG1, SLITRK1, SEMA6C, SYNE2, GM8399, ANK3, DLX5, POLDIP2, FOXG1, RHOA, CHRNB2, RBPJ, DST
GO:0048812~neuron projection morphogenesis	14	0.00174861	NRP1, NDN, ATL1, DPYSL5, PIP5K1C, NR2E1, CXCL12, SLITRK1, SEMA6C, ANK3, DLX5, FOXG1, CHRNB2, DST
GO:0048667~cell morphogenesis involved in neuron differentiation	14	0.0023533	NRP1, NDN, ATL1, DPYSL5, PIP5K1C, NR2E1, CXCL12, SLITRK1, SEMA6C, ANK3, DLX5, FOXG1, CHRNB2, DST
GO:0000904~cell morphogenesis involved in differentiation	15	0.00332601	NRP1, NDN, ATL1, DPYSL5, PIP5K1C, NR2E1, CXCL12, SLITRK1, SEMA6C, ANK3, DLX5, FOXG1, CHRNB2, RBPJ, DST
GO:0000902~cell morphogenesis	19	0.00367093	NRP1, CD3G, NDN, ATL1, BRSK2, DPYSL5, PIP5K1C, CXCL12, NR2E1, SLITRK1, SEMA6C, SYNE2, ANK3, DLX5, FOXG1, RHOA, CHRNB2, RBPJ, DST
GO:0045184~establishment of protein localization	32	0.00462219	COPA, APOBEC1, RAB3D, SNX15, RAB40C, NBEA, VPS37D, TRIM3, GORASP1, AP3B2, RABGEF1, SEC22B, D230025D16RIK, COX16, EXOC1, TXNIP, GDI1, GABARAPL2, VPS18, CD3G, MYO6, RAB4B, VTI1B, SYNJ2BP, COG3, SCFD1, GRIA2, ERBB2IP, LCA5, ATG4B, RAB1, COPG, VPS28
GO:0048666~neuron development	18	0.00470581	NRP1, MYO6, NDN, ATL1, MCF2, DPYSL5, MECP2, PIP5K1C, ABI2, CXCL12, NR2E1, SLITRK1, SEMA6C, ANK3, DLX5, FOXG1, CHRNB2, DST
GO:0008347~glial cell migration	3	0.00476863	NDN, CSPG4, NR2E1
GO:0030030~cell projection organization	19	0.00509338	NRP1, MYO6, NDN, ATL1, MCF2, DPYSL5, MECP2, PIP5K1C, ABI2, CXCL12, NR2E1, SLITRK1, SEMA6C, ANK3, DLX5, FOXG1, CHRNB2, WASL, DST
GO:0048858~cell projection morphogenesis	14	0.00566458	NRP1, NDN, ATL1, DPYSL5, PIP5K1C, NR2E1, CXCL12, SLITRK1, SEMA6C, ANK3, DLX5, FOXG1, CHRNB2, DST
GO:0030182~neuron differentiation	22	0.00587042	NRP1, MYO6, NDN, BHLHE22, ATL1, MCF2, BRSK2, DPYSL5, MECP2, ABI2, PIP5K1C, CXCL12, NR2E1, SLITRK1, SEMA6C, HDAC2, ANK3, DLX5, FOXG1, CHRNB2, RBPJ, DST
GO:0008104~protein localization	35	0.00617705	COPA, APOBEC1, RAB3D, SNX15, RAB40C, NBEA, VPS37D, TRIM3, GORASP1, AP3B2, RABGEF1, SEC22B, D230025D16RIK, COX16, EXOC1, TXNIP, GDI1, GABARAPL2, VPS18, CD3G, MYO6, RAB4B, MECP2, VTI1B, SYNJ2BP, COG3, SCFD1, SYNE2, GRIA2, ERBB2IP, LCA5, ATG4B, RAB1, VPS28, COPG, AKAP2
GO:0006730~one-carbon metabolic process	10	0.00663395	PPME1, RAB3D, 4833442J19RIK, BTG1, MECP2, PRMT10, AHCYL1, FTSJ1, MBD1, KDM6B
GO:0015031~protein transport	31	0.00738014	COPA, APOBEC1, RAB3D, SNX15, RAB40C, NBEA, VPS37D, TRIM3, GORASP1, AP3B2, RABGEF1, SEC22B, D230025D16RIK, COX16, EXOC1, TXNIP, GDI1, GABARAPL2, VPS18, CD3G, MYO6, RAB4B, VTI1B, SYNJ2BP, COG3, SCFD1, ERBB2IP, LCA5, ATG4B, RAB1, COPG, VPS28
GO:0016192~vesicle-mediated transport	24	0.0085488	ACR, COPA, SNAP91, RAB3D, NBEA, RABGEF1, AP3B2, SEC22B, D230025D16RIK, COX16, EXOC1, GABARAPL2, MYO6, NLGN1, SYNJ2BP, PCLO, COG3, SCFD1, GRIA2, RAB1, SYT13, COPG, UNC13C, UNC13A, VLDLR
GO:0001525~angiogenesis	10	0.0146915	SHB, NRP1, NOTCH4, ECSCR, ROBO4, CSPG4, TNFSF13, RBPJ, VEZF1, CXCL12
GO:0043414~biopolymer methylation	7	0.0162569	RAB3D, 4833442J19RIK, BTG1, MECP2, PRMT10, FTSJ1, MBD1
GO:0048193~Golgi vesicle transport	6	0.0165077	COG3, GABARAPL2, RAB1, SEC22B, NBEA, D230025D16RIK
GO:0032231~regulation of actin filament bundle formation	3	0.0206159	RHOA, KANK3, KANK2
GO:0051492~regulation of stress fiber formation	3	0.0206159	RHOA, KANK3, KANK2
GO:0019941~modification-dependent protein catabolic process	24	0.0217108	FBXL20, USP4, RAB40C, MUL1, ANAPC10, GM15800, SENP7, RBX1, FBXO38, TULP4, G2E3, CUL5, KDM2B, ATG4B, FBXO25, RABGEF1, RNF11, MDM2, FBXO32, FBXL16, USP24, USP32, CUL1, HECTD1
GO:0043632~modification-dependent macromolecule catabolic process	24	0.0217108	FBXL20, USP4, RAB40C, MUL1, ANAPC10, GM15800, SENP7, RBX1, FBXO38, TULP4, G2E3, CUL5, KDM2B, ATG4B, FBXO25, RABGEF1, RNF11, MDM2, FBXO32, FBXL16, USP24, USP32, CUL1, HECTD1
GO:0022604~regulation of cell morphogenesis	8	0.0217542	NRP1, SPRR2A1, MAPT, SPRR2A3, SEMA3F, CHRNB2, ARAP3, AKAP2, CDC42EP3
GO:0016358~dendrite development	5	0.0251259	MYO6, NRP1, MCF2, MECP2, ABI2
GO:0006998~nuclear envelope organization	3	0.0260075	SYNE2, CDAN1, SUN2
GO:0010256~endomembrane organization	3	0.0260075	SYNE2, CDAN1, SUN2
GO:0032259~methylation	7	0.0261109	RAB3D, 4833442J19RIK, BTG1, MECP2, PRMT10, FTSJ1, MBD1
GO:0006796~phosphate metabolic process	36	0.0262505	CDK19, PPP2R3A, STK10, CSPG4, BMPR2, BRSK2, ABI2, KIT, ATP6V1B2, ACVR1B, MTMR1, HSF1, AAK1, B230120H23RIK, DUSP16, PRKRA, PTPLA, ATP5F1, MECP2, MUL1, WNK2, MAPK10, EPHA3, CDC42BPG, MTMR14, MAST1, PPM1E, TRP53RK, MAST2, DUSP1, SBF2, ATP6V1E1, CDAN1, PTP4A1, LRRK2, MAP3K13
GO:0006793~phosphorus metabolic process	36	0.0262505	CDK19, PPP2R3A, STK10, CSPG4, BMPR2, BRSK2, ABI2, KIT, ATP6V1B2, ACVR1B, MTMR1, HSF1, AAK1, B230120H23RIK, DUSP16, PRKRA, PTPLA, ATP5F1, MECP2, MUL1, WNK2, MAPK10, EPHA3, CDC42BPG, MTMR14, MAST1, PPM1E, TRP53RK, MAST2, DUSP1, SBF2, ATP6V1E1, CDAN1, PTP4A1, LRRK2, MAP3K13
GO:0007010~cytoskeleton organization	17	0.0264822	GM12715, FMNL3, BCAR1, PCLO, TACC1, ACTG1, UXT, CDC42BPG, MAST1, CAPN10, GM8399, B230120H23RIK, MAPT, FHOD3, RHOA, WASL, DST, AKAP2, RANBP10
GO:0045664~regulation of neuron differentiation	8	0.0277315	NRP1, MAPT, SEMA3F, FOXG1, NLGN1, RHOA, CHRNB2, NR2E1
GO:0007268~synaptic transmission	11	0.0332565	KIF1B, MYO6, GRIA2, GABRB3, MAOA, NLGN1, MECP2, CHRNB2, UNC13C, PCLO, DLG2
GO:0008213~protein amino acid alkylation	5	0.0344957	RAB3D, 4833442J19RIK, BTG1, MECP2, PRMT10
GO:0006479~protein amino acid methylation	5	0.0344957	RAB3D, 4833442J19RIK, BTG1, MECP2, PRMT10
GO:0007242~intracellular signaling cascade	37	0.0345248	RALGPS2, RAB3D, CSPG4, RAB40C, KIT, TENC1, RGL2, NOD1, DIRAS2, GMIP, RB1CC1, B230120H23RIK, DUSP16, RHOA, GUCY1A3, COX16, GDI1, ARHGEF7, STMN2, MCF2, RAB4B, MUL1, DGKH, GM13597, SYNJ2BP, MAPK10, TAX1BP3, PCLO, TANK, TULP4, CDC42BPG, MAST1, DUSP1, RAB1, NOTCH4, ADRA1A, UNC13C, LRRK2, UNC13A
GO:0051270~regulation of cell motion	8	0.0347362	NRP1, PTP4A1, SEMA3F, BCAR1, ROBO4, ARAP3, CXCL12, SST
GO:0051603~proteolysis involved in cellular protein catabolic process	24	0.0357669	FBXL20, USP4, RAB40C, MUL1, ANAPC10, GM15800, SENP7, RBX1, FBXO38, TULP4, G2E3, CUL5, KDM2B, ATG4B, FBXO25, RABGEF1, RNF11, MDM2, FBXO32, FBXL16, USP24, USP32, CUL1, HECTD1
GO:0008361~regulation of cell size	8	0.0362657	NRP1, NDN, RB1CC1, MAPT, SEMA3F, ADRA1A, MUL1, SERTAD2
GO:0044257~cellular protein catabolic process	24	0.0374922	FBXL20, USP4, RAB40C, MUL1, ANAPC10, GM15800, SENP7, RBX1, FBXO38, TULP4, G2E3, CUL5, KDM2B, ATG4B, FBXO25, RABGEF1, RNF11, MDM2, FBXO32, FBXL16, USP24, USP32, CUL1, HECTD1
GO:0006887~exocytosis	8	0.0394566	ACR, SCFD1, RAB3D, NLGN1, UNC13C, PCLO, UNC13A, EXOC1
GO:0060284~regulation of cell development	10	0.040453	NRP1, BTG1, MAPT, SEMA3F, FOXG1, NLGN1, RHOA, CHRNB2, HDAC9, NR2E1
GO:0044087~regulation of cellular component biogenesis	7	0.0431514	ARPC1B, MAPT, MECP2, RHOA, CHRNB2, KANK3, KANK2
GO:0008038~neuron recognition	3	0.0450526	NRP1, NDN, FOXG1
GO:0001558~regulation of cell growth	7	0.0493614	NRP1, NDN, MAPT, SEMA3F, IGFBP7, MUL1, SERTAD2
