# Supplementary material for: The methyl binding domain 3/nucleosome remodelling and deacetylase complex regulates neural cell fate determination and terminal differentiation in the cerebral cortex
Source: Neural Dev. 2015 May 2;10:13. doi: 10.1186/s13064-015-0040-z (PMC4432814; doi:10.1186/s13064-015-0040-z)
Supplement: Additional file 9: Table S4. — GO term analysis of genes in STEM cluster 39. [file 13064_2015_40_MOESM9_ESM.xlsx]

## Sheet: Sheet1
Term	Count	PValue	Genes
GO:0051493~regulation of cytoskeleton organization	8	0.000698653	ARHGEF2, CAPZA2, SPNB1, TMSB10, TMSB4X, DST, MYCBP2, TES
GO:0033043~regulation of organelle organization	9	0.00219622	CDC42, ARHGEF2, CAPZA2, SPNB1, TMSB10, TMSB4X, DST, MYCBP2, TES
GO:0046649~lymphocyte activation	10	0.00230953	SLC11A1, CXCR5, LRRC8A, CD8A, MSH2, BCL11A, RORC, CD40, 5830411N06RIK, CD24A
GO:0045449~regulation of transcription	50	0.00270184	ENY2, MEF2A, GM10391, HNF1A, ARNT2, RORC, MED23, CNOT7, GM10394, RCBTB1, PHTF2, DUXBL, TIGD4, DDX20, GRHL3, SPEN, ZFP28, CCNL2, PIAS4, ASH1L, MNT, CUX2, ZFP711, GLIS1, SOX5, NFYC, MYCBP2, SLC11A1, MEIS3, RGMB, ZFP566, ZSCAN21, ZFP157, BCL11A, NFAT5, ACTL6B, KDM3A, MYSM1, RNF14, KLF5, ZFP57, SMYD1, FOXP4, ZFP607, ZFP575, CDKN1C, GMCL1, LASS4, ZFP7, DPM1, EAF2, RERE
GO:0006325~chromatin organization	13	0.00273777	ENY2, ING4, HNF1A, GM12950, SMYD1, KDM1B, RCBTB1, GM12657, ASH1L, H3F3A, ACTL6B, KDM3A, H3F3C, CHD6, GM12271, MYSM1, RERE
GO:0043254~regulation of protein complex assembly	6	0.00283059	CAPZA2, SPNB1, TMSB10, TMSB4X, CD24A, TES
GO:0016568~chromatin modification	11	0.00290438	ENY2, RCBTB1, KDM1B, ING4, HNF1A, ASH1L, ACTL6B, KDM3A, SMYD1, MYSM1, RERE
GO:0045935~positive regulation of nucleobase, nucleoside, nucleotide and nucleic acid metabolic process	17	0.00417305	KLF5, ENY2, MEF2A, HNF1A, GLIS1, ARNT2, SOX5, NFYC, GRHL3, CD40, CNOT7, SLC11A1, RGMB, ZSCAN21, NFAT5, EAF2, MYSM1
GO:0045941~positive regulation of transcription	16	0.00516745	KLF5, ENY2, MEF2A, HNF1A, GLIS1, ARNT2, SOX5, NFYC, GRHL3, CNOT7, SLC11A1, RGMB, ZSCAN21, NFAT5, EAF2, MYSM1
GO:0051173~positive regulation of nitrogen compound metabolic process	17	0.00559302	KLF5, ENY2, MEF2A, HNF1A, GLIS1, ARNT2, SOX5, NFYC, GRHL3, CD40, CNOT7, SLC11A1, RGMB, ZSCAN21, NFAT5, EAF2, MYSM1
GO:0051494~negative regulation of cytoskeleton organization	5	0.00563215	ARHGEF2, CAPZA2, SPNB1, TMSB10, TMSB4X
GO:0045321~leukocyte activation	10	0.00566277	SLC11A1, CXCR5, LRRC8A, CD8A, MSH2, BCL11A, RORC, CD40, 5830411N06RIK, CD24A
GO:0030837~negative regulation of actin filament polymerization	4	0.00593063	CAPZA2, SPNB1, TMSB10, TMSB4X
GO:0042113~B cell activation	6	0.00619276	CXCR5, LRRC8A, MSH2, BCL11A, CD40, CD24A
GO:0010628~positive regulation of gene expression	16	0.00658162	KLF5, ENY2, MEF2A, HNF1A, GLIS1, ARNT2, SOX5, NFYC, GRHL3, CNOT7, SLC11A1, RGMB, ZSCAN21, NFAT5, EAF2, MYSM1
GO:0010604~positive regulation of macromolecule metabolic process	19	0.00669581	KLF5, ENY2, MEF2A, HNF1A, GLIS1, ARNT2, SOX5, NFYC, GRHL3, CD40, CNOT7, CD24A, SLC11A1, RGMB, PIAS4, ZSCAN21, NFAT5, EAF2, MYSM1
GO:0030098~lymphocyte differentiation	7	0.00725179	LRRC8A, CD8A, MSH2, BCL11A, RORC, 5830411N06RIK, CD24A
GO:0031333~negative regulation of protein complex assembly	4	0.00737919	CAPZA2, SPNB1, TMSB10, TMSB4X
GO:0032272~negative regulation of protein polymerization	4	0.00737919	CAPZA2, SPNB1, TMSB10, TMSB4X
GO:0031110~regulation of microtubule polymerization or depolymerization	4	0.008175	ARHGEF2, CAPZA2, DST, TES
GO:0032271~regulation of protein polymerization	5	0.0103073	CAPZA2, SPNB1, TMSB10, TMSB4X, TES
GO:0044087~regulation of cellular component biogenesis	6	0.0106811	CAPZA2, SPNB1, TMSB10, TMSB4X, CD24A, TES
GO:0001775~cell activation	10	0.0117243	SLC11A1, CXCR5, LRRC8A, CD8A, MSH2, BCL11A, RORC, CD40, 5830411N06RIK, CD24A
GO:0006350~transcription	39	0.0130601	ENY2, MEF2A, HNF1A, GLIS1, ARNT2, SOX5, NFYC, RORC, MED23, CNOT7, MYCBP2, RCBTB1, ZFP566, ZSCAN21, ZFP157, PHTF2, BCL11A, NFAT5, ACTL6B, KDM3A, RNF14, MYSM1, KLF5, ZFP57, GRHL3, SMYD1, SPEN, ZFP28, FOXP4, ZFP607, ZFP575, CCNL2, PIAS4, ASH1L, ZFP7, MNT, EAF2, CUX2, RERE
GO:0010557~positive regulation of macromolecule biosynthetic process	16	0.0133901	KLF5, ENY2, MEF2A, HNF1A, GLIS1, ARNT2, SOX5, NFYC, GRHL3, CNOT7, SLC11A1, RGMB, ZSCAN21, NFAT5, EAF2, MYSM1
GO:0010639~negative regulation of organelle organization	5	0.0137442	ARHGEF2, CAPZA2, SPNB1, TMSB10, TMSB4X
GO:0006468~protein amino acid phosphorylation	18	0.0155405	ITK, PTPRE, STK38, MADD, CAPZA2, PRKCH, DSTYK, RORC, SCYL3, PRKX, MARK1, MAPK6, MAPK15, TESK1, BC030499, SIK2, MAP3K13, TES
GO:0051347~positive regulation of transferase activity	7	0.015826	SERINC2, CDC42, SLC11A1, MADD, SPHK1, CD24A, VLDLR
GO:0070507~regulation of microtubule cytoskeleton organization	4	0.0163326	ARHGEF2, CAPZA2, DST, TES
GO:0031175~neuron projection development	9	0.0167461	CCKAR, NUMB, NFASC, DPYSL5, DST, CD24A, CHAT, CTNNA2, MYCBP2
GO:0030182~neuron differentiation	13	0.0168473	CCKAR, DPYSL5, SOX5, NFASC, CD24A, CTNNA2, MYCBP2, CDKN1C, CDC42, NUMB, DST, CHAT, TUBB3
GO:0006355~regulation of transcription, DNA-dependent	33	0.017812	ENY2, GM10391, MEF2A, HNF1A, GLIS1, ARNT2, SOX5, NFYC, RORC, MED23, CNOT7, GM10394, SLC11A1, MEIS3, ZFP566, ZSCAN21, ZFP157, NFAT5, DUXBL, DDX20, MYSM1, KLF5, ZFP57, SPEN, ZFP28, FOXP4, ZFP607, CDKN1C, PIAS4, LASS4, ZFP7, MNT, DPM1, CUX2, RERE
GO:0051276~chromosome organization	13	0.0185154	ENY2, ING4, HNF1A, GM12950, SMYD1, KDM1B, RCBTB1, GM12657, ASH1L, H3F3A, ACTL6B, KDM3A, H3F3C, CHD6, GM12271, MYSM1, RERE
GO:0031328~positive regulation of cellular biosynthetic process	16	0.0186789	KLF5, ENY2, MEF2A, HNF1A, GLIS1, ARNT2, SOX5, NFYC, GRHL3, CNOT7, SLC11A1, RGMB, ZSCAN21, NFAT5, EAF2, MYSM1
GO:0006793~phosphorus metabolic process	22	0.0193249	ITK, PTPN9, PDP2, PTPRE, STK38, MADD, MSH2, CAPZA2, PRKCH, DSTYK, PTPRS, RORC, SCYL3, PRKX, MARK1, MAPK6, MAPK15, TESK1, BC030499, SIK2, MAP3K13, TES
GO:0006796~phosphate metabolic process	22	0.0193249	ITK, PTPN9, PDP2, PTPRE, STK38, MADD, MSH2, CAPZA2, PRKCH, DSTYK, PTPRS, RORC, SCYL3, PRKX, MARK1, MAPK6, MAPK15, TESK1, BC030499, SIK2, MAP3K13, TES
GO:0002521~leukocyte differentiation	7	0.0198046	LRRC8A, CD8A, MSH2, BCL11A, RORC, 5830411N06RIK, CD24A
GO:0009891~positive regulation of biosynthetic process	16	0.020078	KLF5, ENY2, MEF2A, HNF1A, GLIS1, ARNT2, SOX5, NFYC, GRHL3, CNOT7, SLC11A1, RGMB, ZSCAN21, NFAT5, EAF2, MYSM1
GO:0030030~cell projection organization	11	0.021722	KLF5, CCKAR, CDC42, NUMB, NFASC, DPYSL5, DST, CD24A, CHAT, CTNNA2, MYCBP2
GO:0051252~regulation of RNA metabolic process	33	0.0217765	ENY2, GM10391, MEF2A, HNF1A, GLIS1, ARNT2, SOX5, NFYC, RORC, MED23, CNOT7, GM10394, SLC11A1, MEIS3, ZFP566, ZSCAN21, ZFP157, NFAT5, DUXBL, DDX20, MYSM1, KLF5, ZFP57, SPEN, ZFP28, FOXP4, ZFP607, CDKN1C, PIAS4, LASS4, ZFP7, MNT, DPM1, CUX2, RERE
GO:0016310~phosphorylation	19	0.0219474	ITK, PTPRE, STK38, MADD, MSH2, CAPZA2, PRKCH, DSTYK, RORC, SCYL3, PRKX, MARK1, MAPK6, MAPK15, TESK1, BC030499, SIK2, MAP3K13, TES
GO:0033014~tetrapyrrole biosynthetic process	3	0.0290408	HNF1A, CPOX, SPNB1
GO:0006779~porphyrin biosynthetic process	3	0.0290408	HNF1A, CPOX, SPNB1
GO:0032886~regulation of microtubule-based process	4	0.0294516	ARHGEF2, CAPZA2, DST, TES
GO:0030833~regulation of actin filament polymerization	4	0.0294516	CAPZA2, SPNB1, TMSB10, TMSB4X
GO:0030183~B cell differentiation	4	0.0311691	LRRC8A, MSH2, BCL11A, CD24A
GO:0048666~neuron development	10	0.0314793	CDKN1C, CCKAR, NUMB, NFASC, DPYSL5, DST, CD24A, CHAT, CTNNA2, MYCBP2
GO:0007409~axonogenesis	7	0.0358766	CCKAR, NUMB, NFASC, DPYSL5, DST, CTNNA2, MYCBP2
GO:0008064~regulation of actin polymerization or depolymerization	4	0.0385524	CAPZA2, SPNB1, TMSB10, TMSB4X
GO:0030832~regulation of actin filament length	4	0.0405252	CAPZA2, SPNB1, TMSB10, TMSB4X
GO:0050796~regulation of insulin secretion	3	0.0421771	HNF1A, NNAT, ENSA
GO:0034332~adherens junction organization	2	0.0441559	CDC42, NUMB
GO:0033674~positive regulation of kinase activity	6	0.0454373	CDC42, SLC11A1, MADD, SPHK1, CD24A, VLDLR
GO:0048812~neuron projection morphogenesis	7	0.0487294	CCKAR, NUMB, NFASC, DPYSL5, DST, CTNNA2, MYCBP2
GO:0031334~positive regulation of protein complex assembly	3	0.0494288	CAPZA2, CD24A, TES
