# Supplementary material for: The methyl binding domain 3/nucleosome remodelling and deacetylase complex regulates neural cell fate determination and terminal differentiation in the cerebral cortex
Source: Neural Dev. 2015 May 2;10:13. doi: 10.1186/s13064-015-0040-z (PMC4432814; doi:10.1186/s13064-015-0040-z)
Supplement: Additional file 10: Table S5. — List of microarray genes in STEM cluster 28. [file 13064_2015_40_MOESM10_ESM.xlsx]

## Sheet: Profile28.genes.xls
illumina_mousewg_6_v2	entrezgene	mgi_symbol
ILMN_1231490	NA	Snord49b
ILMN_2462920	NA	2810002D19Rik
ILMN_2486694	NA	BC029722
ILMN_2417290	NA	9430021M05Rik
ILMN_1227785	210004	B3gntl1
ILMN_2877706	69714	Tfpt
ILMN_1231490	NA	2410006H16Rik
ILMN_1215981	269854	Nat14
ILMN_2828139	243833	Zfp128
ILMN_2766542	232906	Grlf1
ILMN_1213858	67733	Itgb3bp
ILMN_1232294	23939	Mapk7
ILMN_1216954	18950	Pnp
ILMN_2761128	76499	Clasp2
ILMN_2650280	20656	Sod2
ILMN_1249941	14560	Gdf10
ILMN_2764865	67013	Oma1
ILMN_2444540	16987	Lss
ILMN_3070576	14661	Glud1
ILMN_2687339	18640	Pfkfb2
ILMN_2630993	67916	Ppap2b
ILMN_2863362	17380	Mme
ILMN_2867789	624866	Lekr1
ILMN_2772623	72789	Veph1
ILMN_3082949	72789	Veph1
ILMN_2744514	72789	Veph1
ILMN_2662803	19288	Ptx3
ILMN_2662802	19288	Ptx3
ILMN_1228535	18858	Pmp22
ILMN_2509327	330319	Wipf3
ILMN_2835287	20623	Snrk
ILMN_1254747	110829	Lims1
ILMN_1229613	17434	Mocs2
ILMN_2549225	NA	4930546G22Rik
ILMN_2946905	208638	Slc25a38
ILMN_1227293	17248	Mdm4
ILMN_2735995	74480	Samd4
ILMN_1243799	11517	Adcyap1r1
ILMN_2755483	106931	Kctd1
ILMN_2757232	11829	Aqp4
ILMN_2563716	76763	Mospd2
ILMN_2921638	NA	Zscan30
ILMN_2848273	67729	Mansc1
ILMN_2651369	16526	Kcnk2
ILMN_1253142	66559	Metap1d
ILMN_3107228	11518	Add1
ILMN_2654952	208715	Hmgcs1
ILMN_1258545	72465	Zfp131
ILMN_2438212	72465	Zfp131
ILMN_2547237	14812	Grin2b
ILMN_2678366	74002	Psd2
ILMN_2941728	66208	Nenf
ILMN_1246024	215615	Rnpep
ILMN_2588650	269336	Ccdc32
ILMN_2622241	237979	Sdk2
ILMN_2593815	237979	Sdk2
ILMN_2868131	78928	Pigt
ILMN_1221028	73998	Herc3
ILMN_1239150	NA	Gm10731
ILMN_1239150	NA	1700034I23Rik
ILMN_2640457	93893	Pcdhb22
ILMN_2681631	19025	Ctsa
ILMN_2756586	72014	Btbd17
ILMN_1213681	66839	0610009O20Rik
ILMN_1228374	65970	Lima1
ILMN_2669189	65970	Lima1
ILMN_2826947	72008	Zfyve19
ILMN_2721110	14164	Fgf1
ILMN_2518074	68268	Zdhhc21
ILMN_2747912	19336	Rab24
ILMN_1257702	107045	Lars
ILMN_1240256	26941	Slc9a3r1
ILMN_1242173	58807	Slco1c1
ILMN_1257642	NA	Gm7628
ILMN_2565218	228545	Vps18
ILMN_2797973	18655	Pgk1
ILMN_1217599	19338	Rab33b
ILMN_2493175	22117	Tst
ILMN_2669690	246221	Mpst
ILMN_1250444	NA	Gm15725
ILMN_1250000	56398	1500003O03Rik
ILMN_1250000	100504089	1500003O03Rik
ILMN_1234427	276905	Armc7
ILMN_1213618	231600	Chfr
ILMN_3146420	20496	Slc12a2
ILMN_2631953	NA	Gm5454
ILMN_1233444	225583	A730017C20Rik
ILMN_2894943	106039	Gga1
ILMN_1248850	106039	Gga1
ILMN_3147331	232078	Thnsl2
ILMN_1215842	19009	Pou6f1
ILMN_1235583	52036	Ppp6r3
ILMN_2729316	17221	Cd46
ILMN_1237371	17129	Smad5
ILMN_2711355	13401	Dmwd
ILMN_1246495	56786	Tmem9b
ILMN_2659317	230098	E130306D19Rik
ILMN_2717172	105638	Dph3
ILMN_2628488	18693	Pick1
ILMN_2448651	11717	Ampd3
ILMN_3132361	27057	Ncoa4
ILMN_1216042	11816	Apoe
ILMN_2933394	52040	Ppp1r10
ILMN_2605679	21894	Tln1
ILMN_2460754	14417	Gad2
ILMN_2646197	54004	Diap2
ILMN_2421925	69368	Wdfy1
ILMN_2930057	233789	Smg1
ILMN_1216036	94218	Cnnm3
ILMN_3108203	17826	Fam89b
ILMN_1233333	100043314	Tigit
ILMN_3108203	56390	Sssca1
ILMN_2745240	76987	Hdhd2
ILMN_2748361	18563	Pcx
ILMN_2427206	18563	Pcx
ILMN_3018201	70433	2610109H07Rik
ILMN_1220583	70433	2610109H07Rik
ILMN_3089931	70433	2610109H07Rik
ILMN_2659467	56305	Pitpnb
ILMN_2529696	230393	BC057079
ILMN_3115149	68166	Spire1
ILMN_2860580	70605	Zdhhc24
ILMN_2616382	207798	Gramd1c
ILMN_1250948	19255	Ptpn2
ILMN_2580658	320244	Ttll5
ILMN_3128363	27411	Slc14a2
ILMN_2694440	27411	Slc14a2
ILMN_2525278	225055	Fbxo11
ILMN_1245918	66513	Tab1
ILMN_2909681	207806	Gm608
ILMN_2709179	67484	Eepd1
ILMN_1248463	19206	Ptch1
ILMN_1248840	94281	Sfxn4
ILMN_2609394	NA	4933431E20Rik
ILMN_2694758	76740	Efr3a
ILMN_1217913	268857	Nlrc3
ILMN_2599233	20284	Scrg1
ILMN_2735633	54446	Nfat5
ILMN_2647669	66129	1110018J18Rik
ILMN_2942930	105278	Cdk20
ILMN_2627072	105278	Cdk20
ILMN_1238557	105278	Cdk20
ILMN_1243217	70551	Tmtc4
ILMN_2729458	15926	Idh1
ILMN_2689569	68742	Tmem219
ILMN_2562988	NA	C030005K06Rik
ILMN_2612007	18036	Nfkbib
ILMN_2469494	NA	Gm15852
ILMN_2527733	228730	Plk1s1
ILMN_2437686	83397	Akap12
ILMN_2797061	11472	Actn2
ILMN_1258081	11472	Actn2
ILMN_2515431	NA	D730003I15Rik
ILMN_2427292	233046	Rasgrp4
ILMN_2427293	233046	Rasgrp4
ILMN_1231441	57254	Tas2r119
ILMN_1228808	73833	Fam98c
ILMN_1249289	269831	Tspan12
ILMN_2529842	239691	AU021092
ILMN_1220881	208211	Alg1
ILMN_2501276	211484	Tsga10
ILMN_2788036	94180	Acsbg1
ILMN_2686611	94180	Acsbg1
ILMN_1252018	19183	Psmc3ip
ILMN_2492728	227723	Prrc2b
ILMN_1233149	NA	Dlx6as1
ILMN_1257772	230234	BC026590
ILMN_2596152	329178	Unc80
ILMN_2756855	54712	Plxnc1
ILMN_2731340	170787	Hdac10
ILMN_2747754	110078	Pygb
ILMN_2640909	18191	Nrxn3
ILMN_2640908	18191	Nrxn3
ILMN_2605872	237336	Tbpl1
ILMN_2592093	55978	Ift20
ILMN_2746738	56213	Htra1
ILMN_2771979	NA	Dio2
ILMN_3038944	11941	Atp2b2
ILMN_2977633	11923	Neurod4
ILMN_2686115	192786	Rapgef6
ILMN_2588051	22151	Tubb2a
ILMN_2660056	66361	Zfand1
ILMN_2588051	73710	Tubb2b
ILMN_2770876	229877	Rap1gds1
ILMN_1219778	269401	Znf512b
ILMN_1252222	226098	Hectd2
ILMN_2535686	73102	Slc22a23
ILMN_3048294	228361	Ambra1
ILMN_1233543	NA	0610009L18Rik
ILMN_2599618	56397	Morf4l2
ILMN_2461098	140570	Plxnb2
ILMN_1220927	20442	St3gal1
ILMN_2777609	21400	Tcea2
ILMN_3116330	67675	Cuta
ILMN_1251361	382793	Mtx3
ILMN_1216896	234725	Zfp612
ILMN_1250773	330662	Dock1
ILMN_2622761	66904	Pccb
ILMN_2726432	72754	Arhgef10l
ILMN_1248289	17939	Naga
ILMN_2660110	57267	Apba3
ILMN_2628999	72514	Fgfbp3
ILMN_1222869	69700	Col22a1
ILMN_2707616	69700	Col22a1
ILMN_2631953	14009	Etv1
ILMN_2643915	14009	Etv1
ILMN_2649709	14009	Etv1
ILMN_2631953	432800	Etv1
ILMN_2643915	432800	Etv1
ILMN_2649709	432800	Etv1
ILMN_2642907	14681	Gnao1
ILMN_1231960	NA	Snx29
ILMN_1229056	27999	Fam3c
ILMN_1239169	76510	Trappc9
ILMN_1220329	22138	Ttn
ILMN_2987102	212390	Klhl32
ILMN_2953596	13559	E2f5
ILMN_2666272	69536	Hemk1
ILMN_1259579	19283	Ptprz1
ILMN_1232298	192173	Fam195b
ILMN_2642288	214150	Eif2c3
ILMN_1238021	76487	Ppp1r3g
ILMN_2607786	76267	Fads1
ILMN_2968369	70357	Kcnip1
ILMN_1260070	75894	Adal
ILMN_3139479	69955	Fars2
ILMN_2773862	227615	Tmem203
ILMN_2656677	14232	Fkbp8
ILMN_2853619	66082	Abhd6
ILMN_1216609	NA	Gm16523
ILMN_2914938	74145	F13a1
ILMN_2997406	320982	Arl4c
ILMN_1232537	320982	Arl4c
ILMN_1253752	67378	Bbs2
ILMN_3160662	11881	Arsb
ILMN_2637187	212974	Athl1
ILMN_2606746	12349	Car2
ILMN_1224368	15929	Idh3g
ILMN_1231400	83961	Nrg4
ILMN_2688416	52685	Cd300lg
ILMN_3147135	58810	Akr1a1
ILMN_2764651	17751	Mt3
ILMN_2843970	20132	Rrh
ILMN_3141738	76260	Ttc8
ILMN_1255530	76260	Ttc8
ILMN_1232024	641376	Tomm40l
ILMN_1213290	15184	Hdac5
ILMN_2453312	224997	Dlgap1
ILMN_2468256	224997	Dlgap1
ILMN_1216649	224997	Dlgap1
ILMN_2635708	75429	Fam183b
ILMN_1226838	NA	Selm
ILMN_2660862	NA	Sepn1
ILMN_2649966	110842	Etfa
ILMN_2446990	67096	Mmachc
ILMN_2718204	20256	Clec11a
ILMN_2421055	432442	Akap7
ILMN_2944413	432442	Akap7
ILMN_2695181	29856	Smtn
ILMN_2739698	100972	Rab28
ILMN_1253541	230815	Man1c1
ILMN_2611865	230815	Man1c1
ILMN_1242176	230789	Fam76a
ILMN_1213334	78304	Lsmd1
ILMN_2798213	235956	Zfp825
ILMN_2744368	545428	Ccdc141
ILMN_1242011	270118	Maml2
ILMN_2628122	237107	Gnl3l
ILMN_2595651	78795	Armc9
ILMN_1242217	668212	Efr3b
ILMN_1216714	104156	Etv5
ILMN_2719794	226499	BC003331
ILMN_3162060	574403	Fam196b
ILMN_2550794	227800	Rabgap1
ILMN_2793827	381270	March4
ILMN_2664069	16348	Invs
ILMN_2664073	16348	Invs
ILMN_1214132	72114	Zbed3
ILMN_3025162	20411	Sorbs1
ILMN_2682029	21683	Tecta
ILMN_2782101	112407	Egln3
ILMN_2605819	112407	Egln3
ILMN_1227463	53424	Tsnax
ILMN_2683283	218734	3830406C13Rik
ILMN_2878060	11749	Anxa6
ILMN_1232237	109006	Ciapin1
ILMN_2987863	18627	Per2
ILMN_2987862	18627	Per2
ILMN_2890743	66394	Nosip
ILMN_2738242	56535	Pex3
ILMN_2750089	76257	Slc38a3
ILMN_1237034	100317	AU040320
ILMN_2720976	20349	Sema3e
ILMN_2769630	64657	Mrps10
ILMN_2700042	78752	Csgalnact2
ILMN_1235975	140577	Ankrd6
ILMN_1215847	14580	Gfap
ILMN_2662509	14082	Fadd
ILMN_2734755	12830	Col4a5
ILMN_2964324	16011	Igfbp5
ILMN_1254358	16011	Igfbp5
ILMN_1244992	20742	Spnb2
ILMN_1239935	20440	St6gal1
ILMN_2862538	12816	Col12a1
ILMN_1224404	12816	Col12a1
ILMN_2441501	65945	Clstn1
ILMN_2796400	66147	Necap2
ILMN_2600911	17931	Ppp1r12a
ILMN_2616461	56174	Nagk
ILMN_1213449	73744	Man2c1
ILMN_2596917	17974	Nck2
ILMN_2716643	215814	Ccdc28a
ILMN_2862470	14863	Gstm2
ILMN_2884610	234135	Whsc1l1
ILMN_2518457	16179	Irak1
ILMN_1249000	78896	1500015O10Rik
ILMN_1216388	66663	Uba5
ILMN_2781181	215821	D10Bwg1379e
ILMN_2525402	215821	D10Bwg1379e
ILMN_2747501	319613	Sybu
ILMN_3130719	319613	Sybu
ILMN_2864834	74610	Abcb8
ILMN_2765662	66240	Kcne1l
ILMN_2884610	71910	Ppapdc1b
ILMN_2732695	53902	Rcan3
ILMN_2717716	217944	Rapgef5
ILMN_2529490	414872	Zyg11b
ILMN_2567809	18201	Nsmaf
ILMN_2520812	17260	Mef2c
ILMN_1237670	12496	Entpd2
ILMN_1224798	225998	Rorb
ILMN_2630827	75007	Fam63a
ILMN_2707941	14608	Gpr83
ILMN_1218585	80720	Pbx4
ILMN_2712053	78286	Nav2
ILMN_1237517	78286	Nav2
ILMN_2872992	78286	Nav2
ILMN_2693922	13649	Egfr
ILMN_1241496	13649	Egfr
ILMN_2711007	71770	Ap2b1
ILMN_2495888	100434	Slc44a1
ILMN_2717176	19731	Rgl1
ILMN_2940595	56407	Trpc4ap
ILMN_1254409	20238	Atxn1
ILMN_1247541	20238	Atxn1
ILMN_2507725	14245	Lpin1
ILMN_1224336	74646	Spsb1
ILMN_1238562	18207	Nthl1
ILMN_2593994	NA	5033430I15Rik
ILMN_3096361	72567	Bclaf1
ILMN_2980316	320910	Itgb8
ILMN_2773699	52120	Hgsnat
ILMN_2514924	246179	Fktn
ILMN_1256970	208936	Adamts18
ILMN_1235442	227693	Zer1
ILMN_2624938	18611	Pea15a
ILMN_1260506	18611	Pea15a
ILMN_1259683	72102	Dusp11
ILMN_3123195	20511	Slc1a2
ILMN_3076439	20511	Slc1a2
ILMN_2642339	20511	Slc1a2
ILMN_2472504	66881	Pcyox1
ILMN_1215501	NA	Csmd2
ILMN_2661250	68272	Rbm28
ILMN_3161785	NA	Gm5607
ILMN_1212907	241520	Fam171b
ILMN_2722716	98660	Atp1a2
ILMN_2778289	20310	Cxcl2
ILMN_1215019	75465	Dynlrb2
ILMN_2764309	56405	Dusp14
ILMN_2592815	14677	Gnai1
ILMN_2730831	70873	4921517L17Rik
ILMN_3076625	11819	Nr2f2
ILMN_1214517	66337	1700025K23Rik
ILMN_1243457	218236	Fam120a
ILMN_2723755	228836	Dlgap4
ILMN_2718662	98932	Myl9
ILMN_2653284	83429	Ctns
ILMN_2619773	12394	Runx1
ILMN_2771034	17304	Mfge8
ILMN_1252932	67155	Smarca2
ILMN_2445789	21942	Tnfrsf9
ILMN_2632362	67111	Naaa
ILMN_2771956	12321	Calu
ILMN_1248860	68563	Dpm3
ILMN_3162042	434769	Rhox10
ILMN_2452579	94090	Trim9
ILMN_2590815	76441	Daam2
ILMN_1249694	109785	Pgm3
ILMN_3045723	22339	Vegfa
ILMN_2725698	140723	Cacng5
ILMN_1226821	140723	Cacng5
ILMN_2812240	140723	Cacng5
ILMN_1255871	16949	Loxl1
ILMN_1257592	16949	Loxl1
ILMN_2477870	74199	Vit
ILMN_2507883	73447	Wdr13
ILMN_1259322	27273	Pdk4
ILMN_2720925	66061	Tctex1d2
ILMN_3107945	76380	Ccdc46
ILMN_1242790	244091	Fsd2
ILMN_1241759	192197	Bcas3
ILMN_2881480	22319	Vamp3
ILMN_2881477	22319	Vamp3
ILMN_2726714	108159	Ubxn8
ILMN_2591570	20869	Stk11
ILMN_1224390	330577	Fam154b
ILMN_2733753	67861	Akr1b10
ILMN_1254341	20163	Rsu1
ILMN_1217620	380845	Gm904
ILMN_2935985	13610	S1pr3
ILMN_2753272	20418	Shc3
ILMN_1215651	12580	Cdkn2c
ILMN_1254697	104001	Rtn1
ILMN_1236411	52639	Wipi1
ILMN_1217723	29819	Stau2
ILMN_1226411	78257	Lrrc9
ILMN_2424565	69675	Pxdn
ILMN_2933346	242894	Actr3b
ILMN_2598520	73694	2410091C18Rik
ILMN_1253354	26377	Dapp1
ILMN_3064763	385312	Ssxb10
ILMN_2773624	15211	Hexa
ILMN_3064763	67985	Ssxb1
ILMN_3064763	668976	Ssxb1
ILMN_1219208	230082	Nol6
ILMN_2728830	99730	Taf13
ILMN_3064763	278174	Ssxb3
ILMN_3064763	387284	Ssxb3
ILMN_2766809	67586	Ubxn11
ILMN_2660409	67586	Ubxn11
ILMN_1214108	66399	Tsfm
ILMN_1247603	215015	Fam20b
ILMN_2643534	70726	Angptl6
ILMN_2751090	216543	Cep68
ILMN_2871359	622320	Kctd21
ILMN_2933228	28064	Yipf3
ILMN_3022911	233529	Kctd14
ILMN_2619348	13434	Trdmt1
ILMN_1219877	67630	Samd8
ILMN_2703392	107747	Aldh1l1
ILMN_2706906	107747	Aldh1l1
ILMN_3100276	107747	Aldh1l1
ILMN_2637413	386753	Dbpht2
ILMN_1220786	12908	Crat
ILMN_2883666	27392	Pign
ILMN_2435467	77446	Heg1
ILMN_3126697	20482	Skil
ILMN_2443990	20482	Skil
ILMN_2997379	74238	Mterfd3
ILMN_1229853	109689	Arrb1
ILMN_1233970	109689	Arrb1
ILMN_2644175	320452	P4ha3
ILMN_1238187	213402	Armc2
ILMN_2840985	26938	St6galnac5
ILMN_2967750	72125	Fam123a
ILMN_2574529	NA	A930011G23Rik
ILMN_1256019	11364	Acadm
ILMN_2706176	NA	Gm16039
ILMN_2981167	15958	Ifit2
ILMN_1228634	330189	Tmem120b
ILMN_2706176	170772	Glcci1
ILMN_1259783	116871	Mta3
ILMN_2695158	16581	Kifc2
ILMN_2624553	74229	Paqr8
ILMN_2725035	68177	Ebpl
ILMN_1230396	78751	Zc3h6
ILMN_2984942	14788	Gpr162
ILMN_2420146	NA	1700111E14Rik
ILMN_2599400	208647	Creb3l2
ILMN_1232928	27204	Syn3
ILMN_2642349	11988	Slc7a2
ILMN_3000035	142682	Zcchc14
ILMN_1235054	142682	Zcchc14
ILMN_2879225	81003	Trim23
ILMN_2879221	81003	Trim23
ILMN_1232822	68797	Pdgfrl
ILMN_2721966	12539	Cdc37
ILMN_2719587	14924	Magi1
ILMN_1247530	16897	Llgl1
ILMN_2749336	20184	Uimc1
ILMN_2655929	67971	Tppp3
ILMN_2652085	67288	Srek1ip1
ILMN_2488662	83997	Slmap
ILMN_2608429	11972	Atp6v0d1
ILMN_1237420	51938	Ccdc39
ILMN_1244631	216558	Ugp2
ILMN_2788475	20913	Stxbp4
ILMN_1220430	66264	Ccdc28b
ILMN_2618696	380967	Tmem106c
ILMN_2616129	67713	Dnajc19
ILMN_2616129	100503724	Dnajc19
ILMN_3115777	14269	Fnbp1
ILMN_2737101	67980	Gnpda2
ILMN_2454497	21923	Tnc
ILMN_2485085	21923	Tnc
ILMN_1236724	21923	Tnc
ILMN_2567596	21923	Tnc
ILMN_1377918	22190	Ubc
ILMN_2778112	26414	Mapk10
ILMN_2530264	208151	Tmem132b
ILMN_2681601	68682	Slc44a2
ILMN_1226584	78619	Zfp449
ILMN_2673790	216560	Wdpcp
ILMN_2750850	70834	Spag9
ILMN_2775547	70834	Spag9
ILMN_2826167	14400	Gabrb1
ILMN_2827701	207958	Alg11
ILMN_2668750	14633	Gli2
ILMN_2838308	14261	Fmo1
ILMN_1259859	107815	Scml2
ILMN_2653725	16324	Inhbb
ILMN_2703585	14467	Gbas
ILMN_2798402	16816	Lcat
ILMN_2598946	230775	Bai2
ILMN_1226827	93697	Narg2
ILMN_1256699	78887	Sfi1
ILMN_1244989	238988	Erc2
ILMN_2654532	16579	Kifap3
ILMN_2954858	16579	Kifap3
ILMN_1231098	212996	Wbscr17
ILMN_2472917	22418	Wnt5a
ILMN_2511913	22418	Wnt5a
ILMN_1216120	210933	Bai3
ILMN_2701582	12411	Cbs
ILMN_1230318	12411	Cbs
ILMN_2719139	382062	AB124611
ILMN_2711172	15944	Irgm1
ILMN_2860135	244672	Cwf19l2
ILMN_3160963	102032	AI316807
ILMN_2727153	12759	Clu
ILMN_2683586	12334	Capn2
ILMN_2615854	77006	Ddrgk1
ILMN_2809701	140703	Emid1
ILMN_1248099	107581	Col16a1
ILMN_2608184	16195	Il6st
ILMN_2697719	230863	Sh2d5
ILMN_1254540	58799	Crbn
ILMN_1238287	58799	Crbn
ILMN_2416764	218865	Chdh
ILMN_1247032	217700	Acot6
ILMN_1223359	105000	Dnalc1
ILMN_2525049	14314	Fstl1
ILMN_1250444	320184	Lrrc58
ILMN_1220124	239845	Gpr156
ILMN_2717765	13618	Ednrb
ILMN_2632276	58911	Sumf1
ILMN_2743487	74213	Rbm26
ILMN_2435411	109880	Braf
ILMN_2706819	68939	Rasl11b
ILMN_2793062	68939	Rasl11b
ILMN_2605417	66756	4933411K20Rik
ILMN_2665889	224143	Poglut1
ILMN_2749464	24064	Spry2
ILMN_2462601	212190	Ubxn10
ILMN_1225196	21808	Tgfb2
ILMN_2722864	17967	Ncam1
ILMN_2490252	114715	Spred1
ILMN_2678002	18129	Notch2
ILMN_1214157	72614	Pih1d2
ILMN_2711312	228356	1110051M20Rik
ILMN_2665301	330938	Dixdc1
ILMN_2939295	66437	Fis1
ILMN_2513422	69940	Exoc1
ILMN_2609495	102580	Alg9
ILMN_2621882	66096	0910001L09Rik
ILMN_2879745	16796	Lasp1
ILMN_1221311	78339	Ttyh3
ILMN_2686393	14673	Gna12
ILMN_1251031	241639	Fermt1
ILMN_2698799	11461	Actb
