# Supplementary material for: The methyl binding domain 3/nucleosome remodelling and deacetylase complex regulates neural cell fate determination and terminal differentiation in the cerebral cortex
Source: Neural Dev. 2015 May 2;10:13. doi: 10.1186/s13064-015-0040-z (PMC4432814; doi:10.1186/s13064-015-0040-z)
Supplement: Additional file 11: Table S7. — List of microarray genes in STEM cluster 29. [file 13064_2015_40_MOESM11_ESM.xlsx]

## Sheet: Supplemental Table X - List of 
illumina_mousewg_6_v2	entrezgene	mgi_symbol
ILMN_2647694	NA	Mir101a
ILMN_2720930	NA
ILMN_1259158	238023	Hexdc
ILMN_2792560	66091	Ndufa3
ILMN_2772241	66091	Ndufa3
ILMN_2959253	436022	6030429G01Rik
ILMN_2627765	NA	A030009H04Rik
ILMN_1216391	NA	4930563E22Rik
ILMN_2539845	624512	Vmn2r33
ILMN_2539845	434110	Vmn2r38
ILMN_1253189	66300	Prr24
ILMN_3026198	68195	Rnaset2a
ILMN_3026198	100037283	Rnaset2a
ILMN_2806851	56426	Pdcd10
ILMN_1245388	NA	4930589L23Rik
ILMN_2625279	69310	Pacrg
ILMN_1237019	76877	Rab36
ILMN_2591425	60596	Gucy1a3
ILMN_1228564	60596	Gucy1a3
ILMN_2540574	NA	Gm16422
ILMN_2540574	NA	Gm7586
ILMN_2540574	NA	Gm7601
ILMN_2603568	230514	Leprot
ILMN_1235657	58809	Rnase4
ILMN_2743425	99889	Arfip1
ILMN_2856668	52535	Mettl17
ILMN_2523427	NA	2010003O02Rik
ILMN_3108770	NA	Gm12397
ILMN_2746776	72179	Fbxl2
ILMN_2694926	266781	Snx17
ILMN_1255236	72320	2510003E04Rik
ILMN_2754109	216021	Stox1
ILMN_2869205	NA	Vmn1r239-ps
ILMN_1227240	12579	Cdkn2b
ILMN_2763080	14661	Glud1
ILMN_3149251	14661	Glud1
ILMN_2822071	73132	Slc25a16
ILMN_2591219	622434	Arhgef26
ILMN_2720356	213498	Arhgef11
ILMN_2756628	67899	Cmc1
ILMN_1256121	101095	Zfp282
ILMN_2713464	105501	Abhd4
ILMN_3003290	15191	Hdgf
ILMN_2616309	108705	Pttg1ip
ILMN_2762728	113868	Acaa1a
ILMN_2722346	16205	Gimap1
ILMN_2969845	18829
ILMN_2969845	100504362
ILMN_3098894	665755
ILMN_2969845	65956	Ccl21c
ILMN_2969845	100041504	Ccl21c
ILMN_2969845	100041593	Ccl21c
ILMN_2969845	100042493	Ccl21c
ILMN_2969845	100504239	Ccl21c
ILMN_2969845	100504346	Ccl21c
ILMN_2969845	100862177	Ccl21c
ILMN_2647694	NA	E130102H24Rik
ILMN_2591414	52440	Tax1bp1
ILMN_2670022	218952	Fermt2
ILMN_2652971	26901	Deb1
ILMN_2494251	22142	Tuba1a
ILMN_1231765	22437	Xirp1
ILMN_2609813	12654	Chi3l1
ILMN_2825562	73649	Cybrd1
ILMN_2525111	73649	Cybrd1
ILMN_1250418	76482	3110002H16Rik
ILMN_1247075	18145	Npc1
ILMN_2621743	14415	Gad1
ILMN_2702857	64291	Osbpl1a
ILMN_3026198	68195	Rnaset2b
ILMN_3026198	100037283	Rnaset2b
ILMN_1212626	NA	Gm7665
ILMN_1212626	NA	Gm12854
ILMN_2883392	NA	Gm12854
ILMN_1213531	72674	Adipor1
ILMN_2671012	NA	Nnt
ILMN_2599659	22379	Fmnl3
ILMN_2754015	225280	Ino80c
ILMN_1219088	52717	Anapc16
ILMN_2694245	20813	Srp14
ILMN_2694245	100504988	Srp14
ILMN_1249550	27055	Fkbp9
ILMN_2697248	110213	Tmbim6
ILMN_2776850	14457	Gas7
ILMN_2708729	237222	Ofd1
ILMN_1224678	76485	Glt8d1
ILMN_2923615	243382	Ppm1k
ILMN_2720930	81500	Sil1
ILMN_2783918	56382	Rab9
ILMN_2641484	56382	Rab9
ILMN_1226042	12889	Cplx1
ILMN_1222351	19290	Pura
ILMN_1259943	19290	Pura
ILMN_2600643	67199	Pfdn1
ILMN_1249408	66379	2310016M24Rik
ILMN_1241991	93703	Pcdhgb6
ILMN_1241991	93706	Pcdhgb6
ILMN_1241991	93707	Pcdhgb6
ILMN_1241991	93708	Pcdhgb6
ILMN_1241991	93711	Pcdhgb6
ILMN_1241991	93716	Pcdhgb6
ILMN_1241991	93717	Pcdhgb6
ILMN_1241991	93723	Pcdhgb6
ILMN_1241991	93724	Pcdhgb6
ILMN_1241991	93703	Pcdhgc5
ILMN_1241991	93706	Pcdhgc5
ILMN_1241991	93707	Pcdhgc5
ILMN_1241991	93708	Pcdhgc5
ILMN_1241991	93711	Pcdhgc5
ILMN_1241991	93716	Pcdhgc5
ILMN_1241991	93717	Pcdhgc5
ILMN_1241991	93723	Pcdhgc5
ILMN_1241991	93724	Pcdhgc5
ILMN_1241991	93703	Pcdhgc4
ILMN_1241991	93706	Pcdhgc4
ILMN_1241991	93707	Pcdhgc4
ILMN_1241991	93708	Pcdhgc4
ILMN_1241991	93711	Pcdhgc4
ILMN_1241991	93716	Pcdhgc4
ILMN_1241991	93717	Pcdhgc4
ILMN_1241991	93723	Pcdhgc4
ILMN_1241991	93724	Pcdhgc4
ILMN_1241991	93703	Pcdhgc3
ILMN_1241991	93706	Pcdhgc3
ILMN_1241991	93707	Pcdhgc3
ILMN_1241991	93708	Pcdhgc3
ILMN_1241991	93711	Pcdhgc3
ILMN_1241991	93716	Pcdhgc3
ILMN_1241991	93717	Pcdhgc3
ILMN_1241991	93723	Pcdhgc3
ILMN_1241991	93724	Pcdhgc3
ILMN_1241991	93703	Pcdhga9
ILMN_1241991	93706	Pcdhga9
ILMN_1241991	93707	Pcdhga9
ILMN_1241991	93708	Pcdhga9
ILMN_1241991	93711	Pcdhga9
ILMN_1241991	93716	Pcdhga9
ILMN_1241991	93717	Pcdhga9
ILMN_1241991	93723	Pcdhga9
ILMN_1241991	93724	Pcdhga9
ILMN_1241991	93703	Pcdhga8
ILMN_1241991	93706	Pcdhga8
ILMN_1241991	93707	Pcdhga8
ILMN_1241991	93708	Pcdhga8
ILMN_1241991	93711	Pcdhga8
ILMN_1241991	93716	Pcdhga8
ILMN_1241991	93717	Pcdhga8
ILMN_1241991	93723	Pcdhga8
ILMN_1241991	93724	Pcdhga8
ILMN_1241991	93703	Pcdhga3
ILMN_1241991	93706	Pcdhga3
ILMN_1241991	93707	Pcdhga3
ILMN_1241991	93708	Pcdhga3
ILMN_1241991	93711	Pcdhga3
ILMN_1241991	93716	Pcdhga3
ILMN_1241991	93717	Pcdhga3
ILMN_1241991	93723	Pcdhga3
ILMN_1241991	93724	Pcdhga3
ILMN_1241991	93703	Pcdhga12
ILMN_1241991	93706	Pcdhga12
ILMN_1241991	93707	Pcdhga12
ILMN_1241991	93708	Pcdhga12
ILMN_1241991	93711	Pcdhga12
ILMN_1241991	93716	Pcdhga12
ILMN_1241991	93717	Pcdhga12
ILMN_1241991	93723	Pcdhga12
ILMN_1241991	93724	Pcdhga12
ILMN_1241991	93703	Pcdhga11
ILMN_1241991	93706	Pcdhga11
ILMN_1241991	93707	Pcdhga11
ILMN_1241991	93708	Pcdhga11
ILMN_1241991	93711	Pcdhga11
ILMN_1241991	93716	Pcdhga11
ILMN_1241991	93717	Pcdhga11
ILMN_1241991	93723	Pcdhga11
ILMN_1241991	93724	Pcdhga11
ILMN_2722704	21854	Timm17a
ILMN_2646438	110524	Dgkq
ILMN_1220353	15183	Hdac3
ILMN_2846047	71971	Zswim1
ILMN_3120827	19025	Ctsa
ILMN_1227510	77552	Shisa4
ILMN_2988678	228866	Pcif1
ILMN_2626864	228866	Pcif1
ILMN_1245119	53601	Pcdh12
ILMN_2868579	56736	Rnf14
ILMN_2562670	11569	Aebp2
ILMN_2727239	18526	Pcdh10
ILMN_2702519	52443	Mrpl48
ILMN_1216843	52443	Mrpl48
ILMN_2702519	NA	D630004N19Rik
ILMN_1242889	320100	Relt
ILMN_1260378	13007	Csrp1
ILMN_2531455	328949	Mcc
ILMN_2663570	67526	Atg12
ILMN_2724235	360013	Myo18a
ILMN_2983247	66377	Ndufc1
ILMN_2912239	15488	Hsd17b4
ILMN_1226528	70382	Kctd2
ILMN_2712305	67665	Dctn4
ILMN_1245609	20397	Sgpl1
ILMN_2591776	12894	Cpt1a
ILMN_1234685	74349	Fam160a2
ILMN_2868987	20597	Smpd1
ILMN_1214953	100213	Rusc2
ILMN_2519677	110253	Triobp
ILMN_2739287	23994	Dazap2
ILMN_2739287	100039826	Dazap2
ILMN_1221193	22066	Trpc4
ILMN_2903484	230700	Foxj3
ILMN_2650040	230700	Foxj3
ILMN_1246992	106894	Hmgxb3
ILMN_2753213	66085	Eif3f
ILMN_2914010	13401	Dmwd
ILMN_1228852	NA	Gm10643
ILMN_1228852	NA	C330011M18Rik
ILMN_2702704	17995	Ndufv1
ILMN_2777655	11632	Aip
ILMN_2751619	232946	Bloc1s3
ILMN_1227357	14252	Flot2
ILMN_3152380	14252	Flot2
ILMN_2695008	27057	Ncoa4
ILMN_1251164	74996	Usp47
ILMN_2952841	74996	Usp47
ILMN_2852957	50781	Dkk3
ILMN_2746556	50781	Dkk3
ILMN_2822141	67636	Lyrm5
ILMN_2933399	52040	Ppp1r10
ILMN_1242472	57342	Parva
ILMN_3138904	18212	Ntrk2
ILMN_2583163	170716	Cyp4f13
ILMN_2710731	14151	Fech
ILMN_3155180	16439	Itpr2
ILMN_1234672	67040	Ddx17
ILMN_2704690	226252	Fam160b1
ILMN_1216285	12913	Creb3
ILMN_2444077	223696	Tomm22
ILMN_2766315	59005	Trappc2l
ILMN_2913206	407819	BC031181
ILMN_1252004	319622	Itpripl2
ILMN_1247043	72421	Ttc30b
ILMN_2733695	56431	Dstn
ILMN_1231471	22756	Zfp94
ILMN_1245858	269587	Epb4.1
ILMN_2986315	56209	Gde1
ILMN_2872639	71517	9030624J02Rik
ILMN_2714209	207686	A330021E22Rik
ILMN_2628236	207686	A330021E22Rik
ILMN_1246821	320736	E130203B14Rik
ILMN_3102467	19376	Rab34
ILMN_1239294	104252	Cdc42ep2
ILMN_1244857	14470	Rabac1
ILMN_1253618	12460	Ccs
ILMN_2660175	50762	Fbxo6
ILMN_1216308	232976	Zfp574
ILMN_3002943	68581	Tmed10
ILMN_2473337	68581	Tmed10
ILMN_3002943	100042773	Tmed10
ILMN_2473337	100042773	Tmed10
ILMN_2744074	68304	Kdelc2
ILMN_1259368	80287	Apobec3
ILMN_3090793	18046	Nfyc
ILMN_2729574	64213	St7
ILMN_2737979	73166	Tm7sf2
ILMN_2737979	68505	1110014N23Rik
ILMN_1219016	97064	Wwtr1
ILMN_1257876	108902	B3gnt1
ILMN_1236357	215201	Trmt2b
ILMN_2618745	338359	Supv3l1
ILMN_1242264	20926	Supt6h
ILMN_2685985	269878	Megf8
ILMN_2614713	76308	Rab1b
ILMN_1224644	13713	Elk3
ILMN_2769877	53614	Reck
ILMN_1255570	11964	Atp6v1a
ILMN_2727329	12039	Bckdha
ILMN_1260064	18645	Pfn2
ILMN_1260036	12561	Cdh4
ILMN_1217625	235072	2015-09-07
ILMN_1241890	93691	Klf7
ILMN_1252678	80718	Rab27b
ILMN_2624782	229317	Eif2a
ILMN_2639703	66556	Drap1
ILMN_2700425	50771	Atp9b
ILMN_3002875	50771	Atp9b
ILMN_2736038	68178	Cgnl1
ILMN_2822825	230904	Fbxo2
ILMN_2853122	76898	B3gat1
ILMN_1248637	67711	Nsmce1
ILMN_3001398	20689	Sall3
ILMN_1252794	20689	Sall3
ILMN_2866901	58859	Efemp2
ILMN_1259132	228983	Osbpl2
ILMN_1244804	233865	D430042O09Rik
ILMN_2462901	269994	Gsg1l
ILMN_2637624	67894	Fam45a
ILMN_2781798	228715	Gm561
ILMN_2482672	241075	Plekhm3
ILMN_2829262	108075	Ltbp4
ILMN_1236344	76411	1700019E19Rik
ILMN_1223159	211499	Tmem87a
ILMN_2599751	70314	Rabep2
ILMN_2886618	17965	Nbl1
ILMN_2673628	70373	1700020O03Rik
ILMN_2776377	94281	Sfxn4
ILMN_1243095	22327	Vbp1
ILMN_1230100	12345	Capzb
ILMN_1232404	225791	Zadh2
ILMN_2763938	73247	1600027N09Rik
ILMN_2646209	234854	Cdk10
ILMN_2777744	56541	Habp4
ILMN_3016099	23856	Dido1
ILMN_2773422	NA	Tmem134
ILMN_2897110	70551	Tmtc4
ILMN_2736168	19063	Ppt1
ILMN_1242188	58237	Nkain4
ILMN_1251206	27377	Yme1l1
ILMN_1219384	78908	Igsf3
ILMN_2618461	66449	Pam16
ILMN_1229964	14874	Gstz1
ILMN_1254786	51798	Ech1
ILMN_1225764	76574	Mfsd2a
ILMN_3119478	108058	Camk2d
ILMN_2418116	108058	Camk2d
ILMN_2764727	11472	Actn2
ILMN_3154457	224938	Pja2
ILMN_2611180	74186	Ccdc3
ILMN_1220441	227541	Camk1d
ILMN_1240074	22670	Trim26
ILMN_2767227	66911	Nudt16l1
ILMN_2735877	72615	Anks3
ILMN_1222196	66353	Riiad1
ILMN_2755243	26448	Stk30
ILMN_2661520	26448	Stk30
ILMN_2769733	66855	Tcf25
ILMN_2936153	51813	Ccnc
ILMN_1234824	67896	Ccdc80
ILMN_2678019	57296	Psmd8
ILMN_2429721	78913	Ltn1
ILMN_1251719	16337	Insr
ILMN_1227723	68323	Nudt22
ILMN_3007959	74533	Gzf1
ILMN_3007956	74533	Gzf1
ILMN_2619983	15529	Sdc2
ILMN_2719115	74102	Slc35a5
ILMN_1237787	104859	Tecpr2
ILMN_2485148	30960	Vapa
ILMN_1227722	21804	Tgfb1i1
ILMN_2612125	102098	Arhgef18
ILMN_2636200	64009	Syne1
ILMN_1245335	240055	Neurl1b
ILMN_1251595	70237	Bhlhb9
ILMN_2419146	394430	Ugt1a10
ILMN_2493826	394430	Ugt1a10
ILMN_2419146	100048662	Ugt1a10
ILMN_2493826	100048662	Ugt1a10
ILMN_2419146	100048744	Ugt1a10
ILMN_2493826	100048744	Ugt1a10
ILMN_1218993	78929	Polr3h
ILMN_2517079	NA	Stard9
ILMN_2620061	66411	Tbcb
ILMN_2736847	105859	Csdc2
ILMN_2666438	69920	Polr2i
ILMN_1248367	268860	Abat
ILMN_2419146	394434	Ugt1a9
ILMN_2493826	394434	Ugt1a9
ILMN_2958417	101314	6720456B07Rik
ILMN_2481902	54712	Plxnc1
ILMN_2518546	22346	Vhl
ILMN_1230373	18214	Ddr2
ILMN_2709700	229007	Zgpat
ILMN_2814005	18073	Nid1
ILMN_2709700	72699	Lime1
ILMN_1231228	19765	Ralbp1
ILMN_2419146	NA	Ugt1a8
ILMN_2493826	NA	Ugt1a8
ILMN_2640122	73078	Pmpcb
ILMN_1230730	11907	Ate1
ILMN_2850792	67776	Vwa5a
ILMN_2419146	394432	Ugt1a7c
ILMN_2493826	394432	Ugt1a7c
ILMN_1230422	218333	BC018507
ILMN_2648034	77128	A930001N09Rik
ILMN_2646166	17988	Ndrg1
ILMN_2617402	110379	Sec13
ILMN_1258696	209692	Dhtkd1
ILMN_2985053	72900	Ndufv2
ILMN_2419146	94284	Ugt1a6a
ILMN_2493826	94284	Ugt1a6a
ILMN_2685022	434674	Slc22a28
ILMN_2419146	394435	Ugt1a6b
ILMN_2493826	394435	Ugt1a6b
ILMN_1222061	14805	Grik1
ILMN_2738655	76306	1110021L09Rik
ILMN_2685022	319800	Slc22a30
ILMN_2687706	67673	Tceb2
ILMN_2701837	66661	Srp72
ILMN_2419146	394433	Ugt1a5
ILMN_2493826	394433	Ugt1a5
ILMN_2706022	68035	Rbm42
ILMN_2689473	11363	Acadl
ILMN_2419146	22236	Ugt1a2
ILMN_2493826	22236	Ugt1a2
ILMN_2669540	67675	Cuta
ILMN_1231274	67272	Cmtm5
ILMN_2737771	30806	Adamts8
ILMN_2732482	241490	Rbm45
ILMN_2665490	56722	Litaf
ILMN_2419146	394436	Ugt1a1
ILMN_2493826	394436	Ugt1a1
ILMN_2669426	74318	Hopx
ILMN_2765287	52469	Ccdc56
ILMN_2589039	12864	Cox6c
ILMN_2589039	621837	Cox6c
ILMN_2609984	56208	Becn1
ILMN_1254034	24050	2015-09-03
ILMN_2701631	69982	Spink2
ILMN_2443156	217480	Dgkb
ILMN_1212894	12361	Cask
ILMN_1221719	14705	Bscl2
ILMN_2589583	225896	Ubxn1
ILMN_2841593	72514	Fgfbp3
ILMN_2719877	74114	Crot
ILMN_1238215	14219	Ctgf
ILMN_2909150	14219	Ctgf
ILMN_2533459	235497	Leo1
ILMN_2755492	27999	Fam3c
ILMN_2722902	23802	Amfr
ILMN_1259904	50505	Ercc4
ILMN_2658198	52389	Gpr123
ILMN_3114546	50876	Tmod2
ILMN_1212794	14950	H13
ILMN_3142193	217779
ILMN_1239135	NA	Gm8065
ILMN_2643049	68947	Chst8
ILMN_3139818	77980	Sbf1
ILMN_1258449	319475	Zfp672
ILMN_2603136	319475	Zfp672
ILMN_2734789	79566	Sh3bp5l
ILMN_1220309	28135	Cep63
ILMN_2755803	230584	Yipf1
ILMN_2683095	105663	Thtpa
ILMN_1219628	70357	Kcnip1
ILMN_1239135	NA	Gm7991
ILMN_2948663	75894	Adal
ILMN_2625047	97031	Tprn
ILMN_2612178	84682	Cox4i2
ILMN_2765047	12667	Chrd
ILMN_1219564	67557	Larp6
ILMN_2492716	72565	Uaca
ILMN_1239135	NA	Gm2959
ILMN_2646411	235283	Gramd1b
ILMN_2578681	NA	Gm10115
ILMN_1239135	NA	Gm3008
ILMN_2593188	81701	Egfl8
ILMN_1239135	NA	Gm7152
ILMN_1225374	11881	Arsb
ILMN_2721357	218454	Lhfpl2
ILMN_1218712	319984	Jph4
ILMN_2997022	15929	Idh3g
ILMN_2573651	NA	Gm9869
ILMN_2968418	330513	Gm5114
ILMN_2968418	620018	Gm5114
ILMN_2968418	625594	Gm5114
ILMN_2968418	668618	Gm5114
ILMN_2968418	100039269	Gm5114
ILMN_2968418	100043467	Gm5114
ILMN_2968418	100861663	Gm5114
ILMN_2968418	100861686	Gm5114
ILMN_2991545	28295	D10Jhu81e
ILMN_2991545	100046684	D10Jhu81e
ILMN_1247543	58810	Akr1a1
ILMN_3068754	58810	Akr1a1
ILMN_2773447	20832	Ssr4
ILMN_1254075	641376	Tomm40l
ILMN_1239135	NA	Gm8046
ILMN_2716085	224824	Pex6
ILMN_2766780	17105	Lyz2
ILMN_1225757	71544	Arhgap42
ILMN_1260536	216131	Trappc10
ILMN_2627895	110826	Etfb
ILMN_2994744	382985	Rrm2b
ILMN_2421431	100226	Stx12
ILMN_3052390	72190	2510009E07Rik
ILMN_2593188	NA	Gm20460
ILMN_2846255	66522	Pgpep1
ILMN_2497268	22388	Wdr1
ILMN_2616612	72053	Tmub2
ILMN_2612513	229707	Fam40a
ILMN_2640718	56409	Nudt3
ILMN_2658407	140580	Elmo1
ILMN_2750098	105513	Chmp7
ILMN_2790246	64209	Herpud1
ILMN_1232176	100515	Zfp518b
ILMN_2646089	73916	Ift57
ILMN_2619836	67101	2310039H08Rik
ILMN_2676765	72792	2810459M11Rik
ILMN_2712490	330401	Tmcc1
ILMN_1223724	269610	Chd5
ILMN_1230152	240913	Adamts4
ILMN_2544661	83409	Lamtor2
ILMN_2700715	13014	Cstb
ILMN_2457571	270118	Maml2
ILMN_1247131	69683	2310044H10Rik
ILMN_1257333	69551	2310022B05Rik
ILMN_3014084	22260	Nr1h2
ILMN_1242500	59040	Rhot1
ILMN_1248403	59040	Rhot1
ILMN_2551962	78795	Armc9
ILMN_2704619	231214	Cc2d2a
ILMN_2953531	67938	Myl12b
ILMN_2915166	70020	Ino80b
ILMN_2661125	94275	Maged1
ILMN_1256292	216136	Ilvbl
ILMN_2646985	107503	Atf5
ILMN_1236426	74978	Lrriq1
ILMN_2611352	74098	0610037L13Rik
ILMN_2765890	26445	Psmb2
ILMN_2602257	72098	Tmem68
ILMN_2685079	227800	Rabgap1
ILMN_2945348	93692	Glrx
ILMN_2776922	93692	Glrx
ILMN_3150811	14605	Tsc22d3
ILMN_2578369	73296	Rhobtb3
ILMN_2689187	230793	Ahdc1
ILMN_2964155	404335	Olfr1535
ILMN_2699894	77041	Arsk
ILMN_2713396	216292	BC067068
ILMN_2631093	12520	Cd81
ILMN_2710449	68337	Crip2
ILMN_2761487	NA	2015-09-15
ILMN_2638147	76788	Klhdc10
ILMN_1246601	20340	Glg1
ILMN_1235619	242687	Wasf2
ILMN_2658804	20130	Rras
ILMN_2819679	71817	Tmem50a
ILMN_2949338	224829	Trerf1
ILMN_2933399	NA	Gm8801
ILMN_2976829	13682	Eif4a2
ILMN_1228498	76130	Las1l
ILMN_2711714	69269	Scnm1-ps
ILMN_2806124	68845	Pih1d1
ILMN_2763459	272589	Tbcel
ILMN_2666297	74393	4933403G14Rik
ILMN_2651412	20280	Scp2
ILMN_2427063	22294	Uxt
ILMN_2622560	12651	Chkb
ILMN_1238939	217779	Lysmd1
ILMN_3142193	217779	Lysmd1
ILMN_1238142	66132	1110008L16Rik
ILMN_2771441	231225	Tapt1
ILMN_2699933	110391	Qdpr
ILMN_1228359	19769	Rit1
ILMN_2449563	21408	Zfp354a
ILMN_2814431	66736	Ttc35
ILMN_2686883	14682	Gnaq
ILMN_1223678	18003	Nedd9
ILMN_2654186	18003	Nedd9
ILMN_2948344	NA	4930594M22Rik
ILMN_1232182	67087	Ctnnbip1
ILMN_2617835	17925	Myo9b
ILMN_2612484	17925	Myo9b
ILMN_2631994	192231	Hexim1
ILMN_2822239	71059	Hexim2
ILMN_1251668	56309	Mycbp
ILMN_1234702	108682	Gpt2
ILMN_1214561	73122	Tgfbrap1
ILMN_2583439	210126	Lpp
ILMN_3005212	232164	Paip2b
ILMN_2706022	NA
ILMN_1229073	244281	Myo16
ILMN_2755958	64685	Nmi
ILMN_2697266	56009	Alyref2
ILMN_2846194	52430	Echdc2
ILMN_1248563	12348	Car11
ILMN_2873729	56771	Med20
ILMN_2799590	223646	Naprt1
ILMN_2625393	53378	Sdcbp
ILMN_2672597	NA	Gm20503
ILMN_2672597	14700	Gng10
ILMN_1248495	353047	Plekhm1
ILMN_1221081	211135	D130040H23Rik
ILMN_2695047	241274	Pnpla7
ILMN_3144164	384783	Irs2
ILMN_1242888	71791	Cpa4
ILMN_2815107	56494	Gosr2
ILMN_2545915	23830	Capn10
ILMN_1225552	11883	Arsa
ILMN_2656924	18763	Pkd1
ILMN_2434490	69981	Tmem30a
ILMN_1245658	237082	Nxt2
ILMN_1214823	22084	Tsc2
ILMN_3135566	22084	Tsc2
ILMN_2740020	17762	Mapt
ILMN_2648386	59050	Nsa2
ILMN_2648386	636306	Nsa2
ILMN_1225779	16468	Jarid2
ILMN_2766616	26987	Eif4e2
ILMN_2847269	67808	Tprgl
ILMN_1217614	94190	Ophn1
ILMN_2832682	66734	Map1lc3a
ILMN_2740006	246694	Hps5
ILMN_1221145	22122	Tsta3
ILMN_1226851	11303	Abca1
ILMN_2610744	17896	Myl4
ILMN_2795178	74013	Rftn2
ILMN_1212653	74013	Rftn2
ILMN_2677231	68024	Hist1h2bc
ILMN_1242399	68024	Hist1h2bc
ILMN_2677231	319179	Hist1h2bc
ILMN_1242399	319179	Hist1h2bc
ILMN_2677231	319181	Hist1h2bc
ILMN_1242399	319181	Hist1h2bc
ILMN_2801798	68251	5430437P03Rik
ILMN_2734181	60525	Acss2
ILMN_2690755	17764	Mtf1
ILMN_2690756	17764	Mtf1
ILMN_2688236	53313	Atp2a3
ILMN_2681492	66863	Lztr1
ILMN_2687755	66967	Edem3
ILMN_2746968	69225	Carkd
ILMN_3139693	52055	Rab11fip5
ILMN_1216781	52055	Rab11fip5
ILMN_2998807	236920	Stard8
ILMN_1230276	71169	Nbas
ILMN_1246295	66609	Cryzl1
ILMN_2930095	13481	Dpm2
ILMN_2734484	66050	0610009B22Rik
ILMN_2643495	235180	Fez1
ILMN_1213056	235180	Fez1
ILMN_2610435	57321	Terf2ip
ILMN_1238614	15108	Hsd17b10
ILMN_2517149	77097	Tanc2
ILMN_2767791	223754	Tbc1d22a
ILMN_1237572	239435	Aard
ILMN_1246895	97863	C78339
ILMN_2734234	226016	Fam108b
ILMN_1239087	19298	Pex19
ILMN_3130055	227292	Ctdsp1
ILMN_2730714	68212	Tmbim4
ILMN_2994895	71833	Dcaf7
ILMN_3119914	69539	Trnp1
ILMN_2836924	54636	Wdr45
ILMN_2870950	56046	Uqcc
ILMN_2717727	15204	Herc2
ILMN_2660477	68558	Ankra2
ILMN_2748222	57816	Tesc
ILMN_1218949	69821	Mterfd2
ILMN_1236049	69821	Mterfd2
ILMN_2457284	214899	Kdm5a
ILMN_1241332	320772	Mdga2
ILMN_2811705	50755	Fbxo18
ILMN_2695008	NA	Gm6768
ILMN_2997998	66397	Sar1b
ILMN_2715003	66397	Sar1b
ILMN_1247133	319939	Tns3
ILMN_1229240	320191	Hook3
ILMN_1252437	66753	Erlec1
ILMN_2653735	66753	Erlec1
ILMN_2667805	11636	Ak1
ILMN_2644719	94353	Hmgn3
ILMN_1247704	94353	Hmgn3
ILMN_2610788	170790	Mlc1
ILMN_1215524	224090	Tmem44
ILMN_2691261	68342	Ndufb10
ILMN_2764019	218503	Fcho2
ILMN_2722623	246696	Slc25a28
ILMN_2710068	NA	Gm9493
ILMN_1221983	66291	1810030N24Rik
ILMN_2992709	83433	Trem2
ILMN_1256563	234407	Glt25d1
ILMN_1235158	20663	Sos2
ILMN_2816315	244373	Erlin2
ILMN_2914510	18000	2015-09-02
ILMN_2756704	231440	Parm1
ILMN_1217102	252972	Tpcn1
ILMN_1255648	12986	Csf3r
ILMN_2875089	69186	1810027O10Rik
ILMN_1231718	69186	1810027O10Rik
ILMN_2712507	320816	Ankrd16
ILMN_2719397	16513	Kcnj10
ILMN_2676127	224024	Scarf2
ILMN_2599686	226040	E030010A14Rik
ILMN_2660803	12040	Bckdhb
ILMN_2691345	66821	Bcs1l
ILMN_2726333	71972	Dnmbp
ILMN_2758418	193385	Fam65b
ILMN_2686472	27886	Dgcr14
ILMN_1259180	54720	Rcan1
ILMN_2677391	54633	Pqbp1
ILMN_2594394	66257	Nicn1
ILMN_1221703	27403	Abca7
ILMN_2745925	227377	Farp2
ILMN_1216382	11428	Aco1
ILMN_1237736	71801	Plekhf2
ILMN_2490287	67933	Hcfc2
ILMN_2725429	116748	Lsm10
ILMN_2739527	67014	Mina
ILMN_1224485	193838	Eme2
ILMN_2614486	19729	Slc50a1
ILMN_1224485	30957	Mapk8ip3
ILMN_2783403	19248	Ptpn12
ILMN_1227938	217039	Ggnbp2
ILMN_1248994	74440	4933407C03Rik
ILMN_2700265	18631	Pex11a
ILMN_1245869	74388	Dpp8
ILMN_2944646	59042	Cope
ILMN_2773540	67026	Thap4
ILMN_2595612	269951	Idh2
ILMN_2705846	71795	Pitpnc1
ILMN_2733888	21402	Skp1a
ILMN_3141993	56805	Zbtb33
ILMN_2710068	NA
ILMN_1254671	207792	BC034090
ILMN_2864844	233405	Vps33b
ILMN_2621169	319807	3110047P20Rik
ILMN_2802687	12832	Col5a2
ILMN_1218266	17268	Meis1
ILMN_1218217	17268	Meis1
ILMN_1248401	17268	Meis1
ILMN_2734045	68463	Mrpl14
ILMN_2481117	140481	Man2a2
ILMN_3148489	18550	Furin
ILMN_2618364	68794	Flnc
ILMN_2475585	22333	Vdac1
ILMN_2654495	29875	Iqgap1
ILMN_2597032	20616	Snap91
ILMN_2657828	13650	Rhbdf1
ILMN_2841720	22129	Ttc3
ILMN_2498479	22129	Ttc3
ILMN_2907793	20320	Nptn
ILMN_1235179	229593	Golph3l
ILMN_2611536	94217	Lrp1b
ILMN_2614255	258713	Olfr430
ILMN_2887239	15902	Id2
ILMN_3154849	270166	Clpx
ILMN_2614246	67035	Dnajb4
ILMN_2445936	66440	Cdc26
ILMN_2488360	20481	Ski
ILMN_1217235	68303	Fam114a1
ILMN_2618396	19212	Pter
ILMN_1216732	17210	Mcl1
ILMN_2420095	67057	Yaf2
ILMN_1224907	30839	Fbxw5
ILMN_2775220	75564	Rsph9
ILMN_1217191	54418	Fmn2
ILMN_3107322	22770	Zhx1
ILMN_2720820	319277	A230046K03Rik
ILMN_2710068	20115	Rps7
ILMN_2634157	72020	Zfp654
ILMN_2662191	75475	Oplah
ILMN_2733179	11669	Aldh2
ILMN_2655774	79044	Mrps34
ILMN_3100042	12234	Btrc
ILMN_2969919	29864	Rnf11
ILMN_2606108	71713	Cdc40
ILMN_2747923	53945	Slc40a1
ILMN_2701486	171171	Ntng2
ILMN_2695819	73284	Ddit4l
ILMN_2732601	74008	Arsg
ILMN_1219978	216190	Appl2
ILMN_1245579	16452	Jak2
ILMN_2834677	52639	Wipi1
ILMN_2675853	54632	Ftsj1
ILMN_1219840	229534	Pbxip1
ILMN_1219447	56364	Zmym3
ILMN_2828896	69675	Pxdn
ILMN_2498851	69675	Pxdn
ILMN_1256073	69675	Pxdn
ILMN_2645165	68514	Efha1
ILMN_2786763	271457	Rab5a
ILMN_1254001	106025	Sharpin
ILMN_2667181	14579	Gem
ILMN_2973337	76892	Rnft1
ILMN_1243149	114143	Atp6v0b
ILMN_2987564	74868	Tmem65
ILMN_2741538	68877	Maf1
ILMN_1213148	56017	Slc2a8
ILMN_1257193	19042	Ppm1a
ILMN_3098894	381724	BC061212
ILMN_3098894	666203	BC061212
ILMN_2463951	56404	Trip4
ILMN_2984647	11767	Ap1m1
ILMN_2678373	NA	Myst4
ILMN_2637714	19414	Rasa3
ILMN_3098894	381724	Gm7978
ILMN_3098894	666203	Gm7978
ILMN_2869205	113857	Vmn1r41
ILMN_2763051	20170	Hps6
ILMN_2922230	113845	Vmn1r48
ILMN_1235982	54351	Rai12
ILMN_2747472	319278	A230050P20Rik
ILMN_2732627	70428	Polr3b
ILMN_1222152	28064	Yipf3
ILMN_2896944	66273	1810020D17Rik
ILMN_2473269	69150	Snx4
ILMN_1236738	243538	Ccdc37
ILMN_2495644	56433	Vps29
ILMN_2868482	192185	Nadk
ILMN_2771225	192185	Nadk
ILMN_1252851	72180	Zfp661
ILMN_1248825	67487	Dhx40
ILMN_2940559	107338	Gbf1
ILMN_1249034	107338	Gbf1
ILMN_1246611	53599	Cd164
ILMN_2653567	80837	Rhoj
ILMN_1241541	NA	Gm9982
ILMN_2636384	66152	Uqcr10
ILMN_2636384	622178	Uqcr10
ILMN_1239742	11938	Atp2a2
ILMN_2647533	71699	Slc41a3
ILMN_3154553	71699	Slc41a3
ILMN_2943685	97820	4833439L19Rik
ILMN_2724226	97820	4833439L19Rik
ILMN_1236393	17079	Cd180
ILMN_2717150	232227	Iqsec1
ILMN_3096335	109689	Arrb1
ILMN_2663613	16419	Itgb5
ILMN_1255823	67044	Higd2a
ILMN_1258360	69352	Necab1
ILMN_2614912	232232	Hdac11
ILMN_2593484	66818	9130011J15Rik
ILMN_2604393	18952	2015-09-04
ILMN_2836982	13346	Des
ILMN_2728697	54130	Actr1a
ILMN_2595921	72123	2010109K11Rik
ILMN_1254220	72125	Fam123a
ILMN_3108770	30841	Kdm2b
ILMN_2523421	56873	Lmbr1
ILMN_2622605	27364	Srr
ILMN_1234100	100383	Bsdc1
ILMN_2416424	226178	D19Wsu162e
ILMN_3141048	NA	Sepp1
ILMN_1253504	14600	Ghr
ILMN_1229957	16157	Il11ra1
ILMN_2709478	58194	Sh3kbp1
ILMN_2881019	58194	Sh3kbp1
ILMN_2939424	70495	Atp6ap2
ILMN_2717470	227157	Mpp4
ILMN_1260440	217463	Snx13
ILMN_2692262	70750	Kdsr
ILMN_2869312	106052	Fbxo4
ILMN_2772920	106052	Fbxo4
ILMN_2847038	116871	Mta3
ILMN_1257298	68991	Ssu72
ILMN_1233127	26374	Rfwd2
ILMN_2612187	18508	Pax6
ILMN_2667352	109801	Glo1
ILMN_2717470	74018	Als2
ILMN_1230693	211253	Mtrf1
ILMN_2798129	12274	C6
ILMN_2985079	239133	Dleu7
ILMN_2956448	208647	Creb3l2
ILMN_2734036	20204	Prrx2
ILMN_2661185	268297	Scml4
ILMN_2784686	20681	Sox8
ILMN_1259039	20681	Sox8
ILMN_1218866	20362	2015-09-08
ILMN_2456241	208606	Rsrc2
ILMN_2489448	109205	Sobp
ILMN_1225825	211623	Plac9
ILMN_1225825	100039175	Plac9
ILMN_1225825	100039246	Plac9
ILMN_2780848	29816	Hip1r
ILMN_3091641	13132	Dab2
ILMN_2969845	65956	Ccl21b
ILMN_2969845	100041504	Ccl21b
ILMN_2969845	100041593	Ccl21b
ILMN_2969845	100042493	Ccl21b
ILMN_2969845	100504239	Ccl21b
ILMN_2969845	100504346	Ccl21b
ILMN_2969845	100862177	Ccl21b
ILMN_2681670	330192	Vps37b
ILMN_2618461	66449	Gm9803
ILMN_2722996	19261	Sirpa
ILMN_1225825	NA
ILMN_2758717	235527	Plscr4
ILMN_2969845	65956	Gm13304
ILMN_2969845	100041504	Gm13304
ILMN_2969845	100041593	Gm13304
ILMN_2969845	100042493	Gm13304
ILMN_2969845	100504239	Gm13304
ILMN_2969845	100504346	Gm13304
ILMN_2969845	100862177	Gm13304
ILMN_1220186	76626	Msi2
ILMN_2912471	67739	Slc48a1
ILMN_2829625	80883	Ntng1
ILMN_2763077	227707	BC005624
ILMN_1249467	72065	Rap2c
ILMN_2683316	13030	Ctsb
ILMN_2736530	13445	Cdk2ap1
ILMN_2750053	19271	Ptprj
ILMN_2969845	65956	Gm10591
ILMN_2969845	100041504	Gm10591
ILMN_2969845	100041593	Gm10591
ILMN_2969845	100042493	Gm10591
ILMN_2969845	100504239	Gm10591
ILMN_2969845	100504346	Gm10591
ILMN_2969845	100862177	Gm10591
ILMN_1244906	11764	Ap1b1
ILMN_3001827	18816	Serpinf2
ILMN_2713586	68977	Haghl
ILMN_1227577	110351	Rap1gap
ILMN_2969845	18829	Ccl21a
ILMN_2969845	100504362	Ccl21a
ILMN_2974737	219148	Fam167a
ILMN_2645827	51938	Ccdc39
ILMN_2593134	52898	Rnasek
ILMN_2671460	227525	Dclre1c
ILMN_1244448	58178	Sorcs1
ILMN_1253317	170750	Xpnpep1
ILMN_3114759	56513	Pard6a
ILMN_2773789	56513	Pard6a
ILMN_2482131	103967	Dnm3
ILMN_2653860	57738	Slc15a2
ILMN_3006643	329165	Abi2
ILMN_1255974	14269	Fnbp1
ILMN_1227857	110265	Msra
ILMN_2765741	17859	Mxi1
ILMN_2963906	20615	Snapin
ILMN_1225376	64075	Smoc1
ILMN_2593134	52898
ILMN_2725414	12527	Cd9
ILMN_2439360	12839	Col9a1
ILMN_2463180	21923	Tnc
ILMN_1251943	21923	Tnc
ILMN_2463181	21923	Tnc
ILMN_2588050	22190	Ubc
ILMN_1220172	22190	Ubc
ILMN_2894040	208768	BC031781
ILMN_2732634	29873	Cspg5
ILMN_2516348	53330	Vamp4
ILMN_2641278	170731	Mfn2
ILMN_2599719	68682	Slc44a2
ILMN_1251504	102294	Cyp4v3
ILMN_2545037	70661	Sik3
ILMN_2987984	20196	S100a13
ILMN_1239857	54616	Extl3
ILMN_1221611	18738	Pitpna
ILMN_1237723	16971	Lrp1
ILMN_2448678	69480	Ttc9
ILMN_2713872	244631	Pskh1
ILMN_1252297	23954	Nek3
ILMN_2758690	66258	Mrps17
ILMN_2696134	24052	Sgcd
ILMN_2716511	107723	Slc12a6
ILMN_2888539	71970	2410018M08Rik
ILMN_2680142	11747	Anxa5
ILMN_3153982	67991	Nacc2
ILMN_3156010	55983	Pdzrn3
ILMN_2648937	55983	Pdzrn3
ILMN_2488405	211586	Tfdp2
ILMN_2809998	72978	Cnih3
ILMN_2671698	13819	Epas1
ILMN_2809239	68032	Tmem85
ILMN_1260241	218613	Mier3
ILMN_2736530	13445	Gm12184
ILMN_3078582	230696	AU022252
ILMN_1237917	13602	Sparcl1
ILMN_3078582	75180	4930538K18Rik
ILMN_1217167	71492	Bbs7
ILMN_2706268	219151	Scara3
ILMN_1242837	114674	Gtf2ird2
ILMN_2778655	22329	Vcam1
ILMN_2874128	77006	Ddrgk1
ILMN_2642462	14886	Gtf2i
ILMN_1235230	53318	Pdlim3
ILMN_2885990	53318	Pdlim3
ILMN_2663423	14802	Gria4
ILMN_2734683	14314	Fstl1
ILMN_2637698	71678	Brox
ILMN_2461936	320184	Lrrc58
ILMN_2522127	71602	Myo1e
ILMN_2692545	338366
ILMN_2802168	237926	Rsad1
ILMN_2698400	269713	Clip2
ILMN_2767216	11464	Actc1
ILMN_1254383	11990	Atrn
ILMN_1219577	104303	Arl1
ILMN_2769153	74895	4930455F23Rik
ILMN_2908953	74895	4930455F23Rik
ILMN_2780322	21881	Tkt
ILMN_1249378	20893	Bhlhe40
ILMN_2845917	67166	Arl8b
ILMN_2510694	11931	Atp1b1
ILMN_1214703	11931	Atp1b1
ILMN_1259075	11931	Atp1b1
ILMN_1212626	20195	S100a11
ILMN_2883392	20195	S100a11
ILMN_1212626	100502897	S100a11
ILMN_2883392	100502897	S100a11
ILMN_1244110	70829	Ccdc93
ILMN_2821336	68299	Vps53
ILMN_2655295	68299	Vps53
ILMN_1258453	68299	Vps53
ILMN_2508639	98403	Zfp451
ILMN_3003335	70297	Gcc2
ILMN_2453209	68758	Abhd11
ILMN_1217055	98732	Rab3gap2
ILMN_1251524	75778	Them4
ILMN_2465068	66114	Dnajc30
ILMN_2751354	83679	Pde4dip
ILMN_1258158	104776	Aldh6a1
ILMN_1230777	381629	0610007C21Rik
ILMN_3092673	381629	0610007C21Rik
ILMN_2907370	71648	Optn
ILMN_1235143	12549	Arhgap31
ILMN_1232447	18984	Por
ILMN_2629266	18984	Por
ILMN_2791272	18984	Por
ILMN_2548974	74277	Chic2
ILMN_2663367	18986	Pou2f1
ILMN_2663366	18986	Pou2f1
ILMN_2704347	56375	B4galt4
ILMN_2661005	68497	1110018G07Rik
ILMN_2463423	77559	Agl
ILMN_2710604	13169	Dbnl
ILMN_1214954	58187	Cldn10
ILMN_1241289	18294	Ogg1
ILMN_2820213	64436	Inpp5e
ILMN_2671721	52163	Camk1
ILMN_2770798	12531	Cdc25b
ILMN_2851288	18053	Ngfr
ILMN_1221886	193043	Zfp3
ILMN_2998026	83704	Slc12a9
ILMN_1241915	18128	Notch1
ILMN_2859294	66087	Tmem111
ILMN_2589785	71994	Cnn3
ILMN_2925281	19299	Abcd3
ILMN_2447373	19299	Abcd3
ILMN_1214934	80280	Cdk5rap3
ILMN_2619316	19122	Prnp
ILMN_2648732	26434	Prnd
ILMN_1231996	108083	Pip4k2b
ILMN_2683831	17135	Mafk
ILMN_2756474	231842	Amz1
ILMN_2784957	74781	Wipi2
ILMN_2811282	52837	Tmx4
ILMN_1239603	72881	Zdhhc4
ILMN_2976448	231871	Daglb
ILMN_1250901	15467	Eif2ak1
