# Supplementary material for: The methyl binding domain 3/nucleosome remodelling and deacetylase complex regulates neural cell fate determination and terminal differentiation in the cerebral cortex
Source: Neural Dev. 2015 May 2;10:13. doi: 10.1186/s13064-015-0040-z (PMC4432814; doi:10.1186/s13064-015-0040-z)
Supplement: Additional file 12: Table S6. — GO term analysis of genes in STEM cluster 28. [file 13064_2015_40_MOESM12_ESM.xlsx]

## Sheet: Sheet1
Term	Count	PValue	Genes
GO:0007267~cell-cell signaling	17	0.001451	WNT5A, DLGAP1, NRXN3, TNC, PICK1, DLGAP4, CLSTN1, ATP1A2, GLI2, ATXN1, GAD2, GRIN2B, TRIM9, SYN3, APBA3, SHC3, FGF1
GO:0019226~transmission of nerve impulse	14	0.00276515	DLGAP1, NRXN3, HEXA, PICK1, CLSTN1, ATP1A2, ATXN1, GAD2, GRIN2B, TRIM9, SYN3, APBA3, PMP22, SHC3
GO:0007268~synaptic transmission	12	0.00331037	ATXN1, DLGAP1, GAD2, GRIN2B, NRXN3, TRIM9, SYN3, CLSTN1, PICK1, APBA3, ATP1A2, SHC3
GO:0001649~osteoblast differentiation	6	0.00479109	MEF2C, HDAC5, SMAD5, UBC, GLI2, IGFBP5
GO:0009628~response to abiotic stimulus	14	0.00666337	ACADM, SLC12A2, RRH, ATP1A2, PNP, UIMC1, SOD2, ATXN1, ATP2B2, SLC1A2, GRIN2B, ARRB1, ETV1, SLC14A2
GO:0007264~small GTPase mediated signal transduction	14	0.00831103	RSU1, GNA12, TRIM23, RGL1, RAB33B, RASL11B, RASGRP4, RAB28, KIFAP3, GRLF1, RAPGEF6, RAB24, RAPGEF5, ARL4C
GO:0032989~cellular component morphogenesis	17	0.00930674	EGFR, LIMS1, PTPRZ1, CLU, TTN, GLI2, LLGL1, TGFB2, BBS2, ATP2B2, FIS1, 2610109H07RIK, ETV1, CLASP2, PMP22, TBPL1, ADD1
GO:0007178~transmembrane receptor protein serine/threonine kinase signaling pathway	7	0.0101102	SPNB2, SMAD5, AKAP7, SKIL, TAB1, ZFP128, TGFB2
GO:0007167~enzyme linked receptor protein signaling pathway	14	0.0129141	EGFR, PTPN2, PICK1, SMAD5, STXBP4, TAB1, ZFP128, TGFB2, SORBS1, SPNB2, VEGFA, AKAP7, SKIL, FGF1
GO:0005996~monosaccharide metabolic process	11	0.0152487	PGM3, PCX, MAN2C1, GNPDA2, IL6ST, PFKFB2, PDK4, PGK1, NAGK, MAN1C1, PYGB
GO:0050678~regulation of epithelial cell proliferation	6	0.0162075	EGFR, WNT5A, STK11, VEGFA, PTCH1, FGF1
GO:0051056~regulation of small GTPase mediated signal transduction	12	0.0195751	SPRY2, NOTCH2, RABGAP1, RASGRP4, RAPGEF6, RAPGEF5, D10BWG1379E, PSD2, TTN, E130306D19RIK, ARHGEF10L, RGL1
GO:0042592~homeostatic process	23	0.0202695	SLC12A2, STK11, HEXA, SMAD5, CLSTN1, AQP4, ATP1A2, SLC9A3R1, KCNK2, TGFB2, SOD2, ATXN1, EDNRB, ATP2B2, GRIN2B, APOE, VEGFA, SLC25A38, PTCH1, SKIL, PMP22, ADD1, MT3
GO:0050954~sensory perception of mechanical stimulus	7	0.0214124	TECTA, SPRY2, ATP2B2, SLC12A2, GRIN2B, HEXA, FBXO11
GO:0045165~cell fate commitment	9	0.0230681	MEF2C, SPRY2, NOTCH2, FKBP8, SMAD5, NEUROD4, FGF1, GLI2, TGFB2
GO:0048878~chemical homeostasis	16	0.026367	HEXA, CLSTN1, AQP4, ATP1A2, SLC9A3R1, KCNK2, SOD2, ATXN1, ATP2B2, EDNRB, GRIN2B, APOE, VEGFA, PTCH1, PMP22, MT3
GO:0051050~positive regulation of transport	8	0.0365983	INHBB, ATP2B2, SLC1A2, GRIN2B, SORBS1, GLUD1, MFGE8, PTX3
GO:0001503~ossification	7	0.0391605	MEF2C, HDAC5, SMAD5, UBC, GLI2, IGFBP5, CBS
GO:0030030~cell projection organization	14	0.0396395	LIMA1, PTPRZ1, CLU, TTC8, GLI2, LPIN1, TGFB2, NCK2, ATP2B2, BBS2, IFT20, TSGA10, 2610109H07RIK, ETV1
GO:0008285~negative regulation of cell proliferation	11	0.0399773	WNT5A, SPRY2, NOTCH2, STK11, CDKN2C, KIFAP3, PTCH1, AMBRA1, SMARCA2, SOD2, TGFB2
GO:0042158~lipoprotein biosynthetic process	5	0.0402718	APOE, LCAT, PIGT, ALG9, PIGN
GO:0007242~intracellular signaling cascade	31	0.0411515	WNT5A, GNA12, RGL1, S1PR3, NLRC3, RASGRP4, RAB28, KIFAP3, RAPGEF6, RAPGEF5, RAB24, SPRED1, SHC3, ARHGEF10L, RSU1, SPSB1, BRAF, PICK1, MAPK10, PEA15A, TRIM23, RCAN3, SLC9A3R1, TAB1, E130306D19RIK, UIMC1, RAB33B, RASL11B, SPAG9, GRLF1, ARL4C
GO:0043009~chordate embryonic development	17	0.0412452	EGFR, LIMS1, FKBP8, GNA12, PITPNB, AMBRA1, CAPN2, TTN, GLI2, TAB1, GRIN2B, APBA3, GRLF1, PTCH1, SKIL, RUNX1, ADD1
GO:0009792~embryonic development ending in birth or egg hatching	17	0.0442256	EGFR, LIMS1, FKBP8, GNA12, PITPNB, AMBRA1, CAPN2, TTN, GLI2, TAB1, GRIN2B, APBA3, GRLF1, PTCH1, SKIL, RUNX1, ADD1
GO:0050801~ion homeostasis	13	0.0453629	HEXA, CLSTN1, ATP1A2, SLC9A3R1, KCNK2, SOD2, ATXN1, ATP2B2, EDNRB, GRIN2B, APOE, PMP22, MT3
GO:0006873~cellular ion homeostasis	12	0.0456926	ATXN1, ATP2B2, GRIN2B, APOE, HEXA, CLSTN1, ATP1A2, PMP22, SLC9A3R1, KCNK2, SOD2, MT3
GO:0019318~hexose metabolic process	9	0.0467621	PGM3, PCX, MAN2C1, IL6ST, PFKFB2, PDK4, PGK1, MAN1C1, PYGB
GO:0003013~circulatory system process	7	0.0472486	FGFBP3, EDNRB, APOE, VEGFA, SMAD5, ATP1A2, SOD2
GO:0008015~blood circulation	7	0.0472486	FGFBP3, EDNRB, APOE, VEGFA, SMAD5, ATP1A2, SOD2
GO:0007605~sensory perception of sound	6	0.0480385	TECTA, SPRY2, ATP2B2, SLC12A2, HEXA, FBXO11
GO:0006811~ion transport	25	0.0491203	SLC44A1, SLC38A3, GABRB1, SFXN4, KCNIP1, ANXA6, TTYH3, ATP2B2, SLC1A2, GRIN2B, SLCO1C1, ATP6V0D1, CNNM3, SLC12A2, SLC22A23, KCTD1, KCTD21, CACNG5, ATP1A2, KCNK2, TST, LASP1, TOMM40L, KCTD14, MPST
